# Supplementary material for: 5-Isopropyl-2-methyl-3-phenyl­sulfonyl-1-benzofuran
Source: Acta Crystallogr Sect E Struct Rep Online. 2008 Jun 13;64(Pt 7):o1257. doi: 10.1107/S1600536808017224 (PMC2961705; doi:10.1107/S1600536808017224)
Supplement: Supplementary file 2 [file e-64-o1257-Isup2.hkl]

# 
# h,k,l, Fc-squared, Fo-squared, sigma(Fo-squared) and status flag 
# 
data_I
_shelx_title ' 08S IN P2(1)/C' 
_shelx_refln_list_code          4 
_shelx_F_calc_maximum      137.86 
_exptl_crystal_F_000       664.00 
_reflns_d_resolution_high  0.7828 
 
loop_ 
 _symmetry_equiv_pos_as_xyz 
 'x, y, z' 
 '-x, y+1/2, -z+1/2' 
 '-x, -y, -z' 
 'x, -y-1/2, z-1/2' 
 
_cell_length_a    10.7360 
_cell_length_b    13.0240 
_cell_length_c    11.7290 
_cell_angle_alpha  90.000 
_cell_angle_beta   99.655 
_cell_angle_gamma  90.000 
 
_shelx_F_squared_multiplier     1.000 
 
loop_ 
 _refln_index_h 
 _refln_index_k 
 _refln_index_l 
 _refln_F_squared_calc 
 _refln_F_squared_meas 
 _refln_F_squared_sigma 
 _refln_observed_status 
   2   0   0     1078.49     1074.37    134.21 o 
   3   0   0    10317.22     7264.95   1236.84 o 
   4   0   0     6581.95     5965.16    233.03 o 
   5   0   0     2939.07     2607.83    767.86 o 
   6   0   0      633.57      624.64    126.65 o 
   7   0   0       81.79       79.84     21.00 o 
   8   0   0      284.09      253.74     12.99 o 
   9   0   0      295.60      235.70     15.59 o 
  10   0   0      150.72      179.16     20.22 o 
  11   0   0       30.61       20.40      7.20 o 
  12   0   0      402.63      339.67     64.70 o 
  13   0   0      215.85      217.56     20.35 o 
   1   1   0     9027.42     5846.39    453.13 o 
   2   1   0     7891.68     6673.24    366.78 o 
   3   1   0     4816.77     4672.43    396.60 o 
   4   1   0     2407.38     2239.56    192.33 o 
   5   1   0     5797.28     5678.15    530.53 o 
   6   1   0      901.87      868.07     32.82 o 
   7   1   0      251.51      210.23     24.78 o 
   8   1   0      884.03      896.75     90.12 o 
   9   1   0        4.10       -0.75      2.81 o 
  10   1   0       25.66       19.20      2.44 o 
  11   1   0      295.03      305.64     18.34 o 
  12   1   0        3.21        3.95      2.48 o 
  13   1   0       24.72       35.36      3.85 o 
   0   2   0      765.08      726.88     46.07 o 
   1   2   0        4.88        9.59      0.40 o 
   2   2   0     1813.36     1952.32     35.35 o 
   3   2   0     7253.19     6863.67    228.21 o 
   4   2   0        3.70        6.29      0.54 o 
   5   2   0     1822.32     1975.79    146.42 o 
   6   2   0     1363.19     1178.31     68.24 o 
   7   2   0     1044.52     1088.84     67.95 o 
   8   2   0      107.65       91.85      5.54 o 
   9   2   0        2.53        3.06      2.48 o 
  10   2   0      479.92      451.02     35.29 o 
  11   2   0       98.09       82.43      3.73 o 
  12   2   0      101.78      102.12      4.08 o 
  13   2   0       16.97       12.37      4.09 o 
   1   3   0     1688.86     1652.74     32.45 o 
   2   3   0      341.92      369.77      5.16 o 
   3   3   0      682.84      712.01     10.98 o 
   4   3   0      146.50      152.62      4.08 o 
   5   3   0      451.66      476.73     25.17 o 
   6   3   0      229.40      222.07      9.33 o 
   7   3   0      591.52      572.48     45.53 o 
   8   3   0      472.52      464.08     16.17 o 
   9   3   0      465.52      456.52     21.09 o 
  10   3   0      105.36      113.11      5.41 o 
  11   3   0      538.58      460.61     51.15 o 
  12   3   0        0.58       -2.54      3.12 o 
  13   3   0       36.68       51.64      5.69 o 
   0   4   0       50.26       42.37      1.53 o 
   1   4   0       40.05       46.83      1.11 o 
   2   4   0       48.70       60.23      2.14 o 
   3   4   0        8.25        9.77      0.74 o 
   4   4   0       42.44       56.90      1.49 o 
   5   4   0      290.51      351.17     11.81 o 
   6   4   0      693.59      794.12     25.25 o 
   7   4   0       52.67       47.06      2.43 o 
   8   4   0      499.81      465.50     25.31 o 
   9   4   0       45.03       43.63      2.82 o 
  10   4   0       79.50       60.35      4.04 o 
  11   4   0       37.58       38.82      4.07 o 
  12   4   0       44.12       42.21      4.50 o 
  13   4   0       28.14       41.09      6.12 o 
   1   5   0      871.95      926.16      5.12 o 
   2   5   0      666.72      670.51     10.45 o 
   3   5   0      386.67      420.09     11.48 o 
   4   5   0     1044.74     1184.39     21.32 o 
   5   5   0       40.82       34.27      1.65 o 
   6   5   0      431.72      439.20     17.65 o 
   7   5   0      172.29      170.26      4.80 o 
   8   5   0      470.90      432.01     17.03 o 
   9   5   0      339.14      286.71     13.68 o 
  10   5   0       36.14       38.41      4.47 o 
  11   5   0      255.03      224.01      7.68 o 
  12   5   0       17.72       18.93      4.66 o 
   0   6   0     2640.46     2502.33    106.43 o 
   1   6   0      114.63      130.44      5.12 o 
   2   6   0       56.77       59.63      1.24 o 
   3   6   0      538.02      528.02      9.14 o 
   4   6   0       16.77       10.53      0.99 o 
   5   6   0       67.38       78.71      1.83 o 
   6   6   0       30.86       34.60      1.82 o 
   7   6   0       20.71       22.01      2.36 o 
   8   6   0      704.43      621.00     43.03 o 
   9   6   0       10.78       10.22      3.18 o 
  10   6   0        1.39        0.75      5.27 o 
  11   6   0       54.46       48.82      5.79 o 
  12   6   0      231.74      198.60     17.59 o 
   1   7   0      469.72      456.57     10.13 o 
   2   7   0     1098.04     1006.40     14.88 o 
   3   7   0      313.52      444.54     12.78 o 
   4   7   0       78.22      103.17      3.83 o 
   5   7   0     1120.81     1100.79     26.10 o 
   6   7   0      158.40      153.53      4.58 o 
   7   7   0      813.22      818.62      8.65 o 
   8   7   0       35.86       38.17      2.97 o 
   9   7   0      108.59       93.13      5.01 o 
  10   7   0       12.58       14.73      4.01 o 
  11   7   0      126.00      116.25     21.26 o 
  12   7   0        0.85        2.54      5.15 o 
   0   8   0     4684.10     4679.45    193.98 o 
   1   8   0       86.70       79.63      2.11 o 
   2   8   0       22.04       23.81      1.15 o 
   3   8   0     1238.78     1234.67     13.58 o 
   4   8   0      139.57      131.45      2.44 o 
   5   8   0      210.72      209.22      7.66 o 
   6   8   0       50.62       47.57      2.70 o 
   7   8   0       90.39       84.57      4.14 o 
   8   8   0       45.49       50.33      3.17 o 
   9   8   0      375.38      368.13     18.48 o 
  10   8   0       79.61       84.48      7.82 o 
  11   8   0       27.61       39.91      5.46 o 
   1   9   0     1226.85     1227.02      9.66 o 
   2   9   0      133.00      123.36      2.06 o 
   3   9   0      873.73      894.68     23.61 o 
   4   9   0     1309.78     1313.31     16.68 o 
   5   9   0      963.00      887.84     27.09 o 
   6   9   0       28.67       37.09      2.71 o 
   7   9   0       51.34       49.99      2.96 o 
   8   9   0      420.29      429.04      8.50 o 
   9   9   0       10.16        6.96      3.90 o 
  10   9   0       55.31       63.51      6.81 o 
  11   9   0      225.43      224.68      8.36 o 
   0  10   0      961.90      927.51     39.71 o 
   1  10   0      104.31       90.60      2.61 o 
   2  10   0      336.84      322.53      8.34 o 
   3  10   0     1060.82     1075.19     20.50 o 
   4  10   0      165.76      150.69      4.05 o 
   5  10   0      150.57      147.70      5.22 o 
   6  10   0      584.86      588.75     10.58 o 
   7  10   0       98.08       92.00      4.76 o 
   8  10   0        0.21       -2.25      2.48 o 
   9  10   0       97.80      108.25      8.32 o 
  10  10   0       84.48       97.39      8.42 o 
   1  11   0      505.72      473.21     11.57 o 
   2  11   0      320.57      299.93      6.67 o 
   3  11   0       58.59       59.21      3.04 o 
   4  11   0      930.61      903.00     16.80 o 
   5  11   0        2.52        5.43      2.45 o 
   6  11   0      180.75      194.92      6.32 o 
   7  11   0      519.27      539.13     10.47 o 
   8  11   0      227.18      239.29     13.95 o 
   9  11   0       48.48       59.66      7.59 o 
  10  11   0      151.61      158.20     10.19 o 
   0  12   0      231.74      214.53      8.89 o 
   1  12   0        1.34       -2.35      2.07 o 
   2  12   0       33.94       33.69      2.91 o 
   3  12   0      229.44      222.37      5.24 o 
   4  12   0      168.77      158.52      6.77 o 
   5  12   0      452.65      434.88      9.24 o 
   6  12   0       15.12       20.16      3.52 o 
   7  12   0      443.36      440.45     14.16 o 
   8  12   0       34.44       33.05      4.46 o 
   9  12   0       52.14       70.21      7.80 o 
   1  13   0       45.68       47.33      3.93 o 
   2  13   0       24.40       26.55      3.45 o 
   3  13   0        1.85       -1.53      2.03 o 
   4  13   0      933.06      901.62     38.90 o 
   5  13   0       33.76       40.05      4.94 o 
   6  13   0       13.62       19.60      3.85 o 
   7  13   0        4.25        5.29      3.74 o 
   8  13   0       42.50       57.93      5.30 o 
   0  14   0      232.85      219.99     10.13 o 
   1  14   0       58.72       56.32      4.35 o 
   2  14   0        0.03        4.28      2.87 o 
   3  14   0       33.78       35.11      4.00 o 
   4  14   0       10.68        6.39      4.52 o 
   5  14   0       18.61       16.88      3.58 o 
   6  14   0       94.46      103.72      5.97 o 
   7  14   0       10.09       11.21      4.26 o 
   1  15   0       32.40       31.23      4.13 o 
   2  15   0      485.53      462.74     10.50 o 
   3  15   0       33.31       40.06      4.49 o 
   4  15   0       81.30       90.53      7.74 o 
   5  15   0       81.04       91.83      8.58 o 
   0  16   0        3.62        3.38      5.35 o 
   1  16   0      609.95      573.05     12.11 o 
   2  16   0      240.20      215.43      7.92 o 
   3  16   0       54.93       62.68      5.16 o 
 -13   1   1       62.29       53.98      4.04 o 
 -12   1   1      102.39      104.44      7.19 o 
 -11   1   1      100.62       82.76      4.96 o 
 -10   1   1       25.89       27.97      3.19 o 
  -9   1   1       35.16       26.51      2.49 o 
  -8   1   1       24.62       18.72      2.57 o 
  -7   1   1      112.41      129.35     11.52 o 
  -6   1   1      992.51     1164.01    160.31 o 
  -5   1   1     1200.04     1352.84     59.14 o 
  -4   1   1       22.61       27.05      2.29 o 
  -3   1   1    10143.81     7291.46    583.29 o 
  -2   1   1     5894.30     4893.94    254.61 o 
  -1   1   1      680.34      658.33     10.27 o 
   1   1   1     1174.73     1235.76     44.94 o 
   2   1   1    19004.42    15974.09    743.03 o 
   3   1   1     4695.21     5168.31    290.88 o 
   4   1   1      265.49      272.92     15.27 o 
   5   1   1      261.42      299.88     15.54 o 
   6   1   1       90.38       94.87      5.45 o 
   7   1   1       52.55       65.63      4.85 o 
   8   1   1       38.21       35.16      2.47 o 
   9   1   1        8.10        2.76      2.00 o 
  10   1   1        0.02       -1.32      1.91 o 
  11   1   1       54.18       53.29      3.43 o 
  12   1   1       14.95       14.76      4.79 o 
  13   1   1        1.13        5.19      3.99 o 
 -13   2   1       64.82       78.54      4.19 o 
 -12   2   1        0.38       -3.24      2.66 o 
 -11   2   1      339.20      331.68      9.09 o 
 -10   2   1       91.72       86.58      3.32 o 
  -9   2   1       22.96       21.39      2.34 o 
  -8   2   1      499.15      527.38     37.52 o 
  -7   2   1      431.93      486.75     19.44 o 
  -6   2   1      531.30      534.74     24.14 o 
  -5   2   1      844.97      920.97     56.71 o 
  -4   2   1       78.20       94.02      3.29 o 
  -3   2   1      592.87      579.07     21.49 o 
  -2   2   1     2988.72     3001.12     88.32 o 
  -1   2   1     8807.07     7873.82    161.24 o 
   0   2   1     1887.51     1914.08     62.73 o 
   1   2   1     3720.45     3638.84    130.57 o 
   2   2   1     5252.13     4930.87    191.39 o 
   3   2   1     1048.90     1146.40     49.31 o 
   4   2   1     3892.32     3968.24    209.51 o 
   5   2   1     1014.00     1062.48     60.57 o 
   6   2   1       35.86       45.52      3.01 o 
   7   2   1      423.39      416.12     31.97 o 
   8   2   1      100.38      116.38      9.67 o 
   9   2   1      312.45      264.25     14.25 o 
  10   2   1        0.76       -1.82      1.92 o 
  11   2   1       20.35       33.06      3.17 o 
  12   2   1        6.07        9.31      3.62 o 
  13   2   1       20.80       19.47      4.35 o 
 -13   3   1       65.19       79.74      6.45 o 
 -12   3   1      150.89      170.92     11.59 o 
 -11   3   1        0.50       -3.22      2.27 o 
 -10   3   1       33.59       39.53      2.96 o 
  -9   3   1      187.15      204.18     13.97 o 
  -8   3   1      935.64      755.69     51.55 o 
  -7   3   1       10.61       13.13      1.33 o 
  -6   3   1      413.13      414.16     21.91 o 
  -5   3   1      385.52      384.22     10.13 o 
  -4   3   1        2.27        3.47      0.99 o 
  -3   3   1       48.09       28.69      0.92 o 
  -2   3   1      252.09      311.33      7.67 o 
  -1   3   1      620.19      667.59     13.40 o 
   0   3   1     7951.67     7319.93    104.50 o 
   1   3   1       79.35      108.43      1.17 o 
   2   3   1        0.16        4.28      0.51 o 
   3   3   1     4702.58     4599.91     65.37 o 
   4   3   1      668.74      649.65     31.77 o 
   5   3   1     2429.17     2866.03    158.66 o 
   6   3   1      154.74      155.98      3.97 o 
   7   3   1      115.99      120.91     10.12 o 
   8   3   1      308.31      313.61     15.46 o 
   9   3   1        0.47       -1.96      2.09 o 
  10   3   1       25.43       33.27      4.68 o 
  11   3   1      175.96      145.81     10.53 o 
  12   3   1       18.73       31.94      4.11 o 
  13   3   1       11.05       13.10      4.33 o 
 -13   4   1      161.29      147.78     20.24 o 
 -12   4   1      157.56      145.83      8.03 o 
 -11   4   1      385.81      367.46     17.79 o 
 -10   4   1       12.16       13.08      2.80 o 
  -9   4   1      659.90      606.17     34.10 o 
  -8   4   1        0.39        0.58      1.75 o 
  -7   4   1      125.62      134.88      7.01 o 
  -6   4   1        6.18       15.01      1.09 o 
  -5   4   1      222.64      231.29      5.93 o 
  -4   4   1       32.23       58.13      1.51 o 
  -3   4   1     1141.97     1308.84      8.39 o 
  -2   4   1     1106.25     1066.48     14.03 o 
  -1   4   1     2019.06     1946.62     84.15 o 
   0   4   1      110.67      101.43      2.49 o 
   1   4   1        1.17        2.58      0.59 o 
   2   4   1     3180.12     3268.91     46.81 o 
   3   4   1        3.00        2.09      0.56 o 
   4   4   1      587.04      578.05     23.43 o 
   5   4   1     1700.50     1694.29     29.36 o 
   6   4   1       50.96       50.22      2.72 o 
   7   4   1      168.26      154.91      4.74 o 
   8   4   1     1459.74     1319.93     45.73 o 
   9   4   1       38.27       38.72      2.78 o 
  10   4   1      119.00      103.86      6.07 o 
  11   4   1      117.28      107.11     12.57 o 
  12   4   1       83.54       98.31      8.84 o 
 -13   5   1        0.13       -2.89      4.12 o 
 -12   5   1       91.49       95.01     16.60 o 
 -11   5   1      131.12      127.89     13.15 o 
 -10   5   1      179.89      149.59      5.92 o 
  -9   5   1        0.82       -0.91      2.26 o 
  -8   5   1      280.16      252.41     14.37 o 
  -7   5   1       33.09       33.39      2.00 o 
  -6   5   1       49.20       53.14      1.61 o 
  -5   5   1       11.28       24.00      1.45 o 
  -4   5   1      264.82      287.05      3.66 o 
  -3   5   1      324.87      300.63      6.84 o 
  -2   5   1       50.93       66.75      1.97 o 
  -1   5   1     1505.56     1591.27     28.80 o 
   0   5   1     3020.90     3057.42     43.93 o 
   1   5   1        4.17        3.60      0.65 o 
   2   5   1     1551.44     1756.47     53.80 o 
   3   5   1       17.42        7.95      0.82 o 
   4   5   1       41.20       33.93      1.78 o 
   5   5   1        7.63        5.43      0.87 o 
   6   5   1      127.33      117.24      2.94 o 
   7   5   1      521.22      509.85     13.26 o 
   8   5   1     1054.97      972.28     41.02 o 
   9   5   1      103.33       94.35      4.54 o 
  10   5   1      281.19      244.18     20.01 o 
  11   5   1        0.55        4.38      5.77 o 
  12   5   1      461.56      437.56     24.18 o 
 -12   6   1        6.01        9.59      4.38 o 
 -11   6   1        1.13       -0.91      5.64 o 
 -10   6   1        0.78       -1.66      3.31 o 
  -9   6   1      454.53      390.37     25.31 o 
  -8   6   1     1064.97     1083.01     45.76 o 
  -7   6   1        0.10        2.71      1.45 o 
  -6   6   1       10.70       13.15      1.49 o 
  -5   6   1       40.62       64.51      2.30 o 
  -4   6   1      244.03      279.25      6.19 o 
  -3   6   1      309.34      292.97      7.78 o 
  -2   6   1      113.09       98.37      1.53 o 
  -1   6   1       46.74       89.58      1.58 o 
   0   6   1      355.25      453.51      4.01 o 
   1   6   1     1018.17     1080.44     22.25 o 
   2   6   1      126.44      112.43      2.42 o 
   3   6   1        8.14       11.97      0.93 o 
   4   6   1      704.19      766.29     19.37 o 
   5   6   1      207.24      212.50      5.70 o 
   6   6   1        6.13        4.86      1.28 o 
   7   6   1      538.19      589.58     31.20 o 
   8   6   1       45.61       46.49      3.14 o 
   9   6   1        0.08       -3.69      2.46 o 
  10   6   1      457.69      402.94     37.73 o 
  11   6   1      272.66      256.10     15.95 o 
  12   6   1        2.28        0.38      4.26 o 
 -12   7   1       49.15       59.00      6.26 o 
 -11   7   1        3.86        3.95      4.47 o 
 -10   7   1       82.62       69.91      8.70 o 
  -9   7   1       12.57        7.95      3.34 o 
  -8   7   1       13.79       13.88      2.44 o 
  -7   7   1       61.13       58.21      3.09 o 
  -6   7   1       60.73       60.23      2.26 o 
  -5   7   1      821.76      875.12     21.88 o 
  -4   7   1      323.66      352.51      7.99 o 
  -3   7   1       19.86       18.98      1.20 o 
  -2   7   1       65.47       60.81      1.67 o 
  -1   7   1       55.33       76.05      1.52 o 
   0   7   1      325.73      367.00      6.05 o 
   1   7   1      255.89      318.17     13.68 o 
   2   7   1        2.21        2.67      0.72 o 
   3   7   1       34.64       31.71      1.32 o 
   4   7   1      140.49      144.59      4.19 o 
   5   7   1      672.67      746.64     14.01 o 
   6   7   1      286.73      234.44     14.73 o 
   7   7   1       43.11       53.84      3.86 o 
   8   7   1       17.08       18.94      3.40 o 
   9   7   1      430.89      417.51     50.41 o 
  10   7   1        9.28        5.16      4.94 o 
  11   7   1        0.14        0.38      3.92 o 
  12   7   1       17.80       23.38      6.96 o 
 -11   8   1        1.51       -1.13      3.98 o 
 -10   8   1       10.00       13.95      4.12 o 
  -9   8   1      514.09      515.64     31.65 o 
  -8   8   1      105.70      102.80      4.54 o 
  -7   8   1      105.13      108.18      4.63 o 
  -6   8   1       51.40       60.05      2.37 o 
  -5   8   1        4.35        4.59      1.23 o 
  -4   8   1      936.28      947.19     24.29 o 
  -3   8   1      372.39      437.45      3.92 o 
  -2   8   1      959.36     1027.55     29.80 o 
  -1   8   1      123.97      153.02      4.51 o 
   0   8   1       20.91       26.00      1.51 o 
   1   8   1      425.24      511.34     13.92 o 
   2   8   1       24.41       35.09      1.32 o 
   3   8   1       60.51       60.08      1.74 o 
   4   8   1      525.25      543.37     19.91 o 
   5   8   1       59.45       64.05      2.72 o 
   6   8   1      211.80      232.28      4.87 o 
   7   8   1       98.97       93.32      6.69 o 
   8   8   1      304.74      284.97     22.63 o 
   9   8   1        0.83       -0.43      3.04 o 
  10   8   1       11.35       19.50      7.09 o 
  11   8   1       23.28       27.08      4.84 o 
 -11   9   1       50.39       53.53      7.64 o 
 -10   9   1       96.23      101.68      9.41 o 
  -9   9   1       10.44        5.61      4.63 o 
  -8   9   1       32.44       37.10      3.30 o 
  -7   9   1      169.76      161.11      4.42 o 
  -6   9   1      208.94      203.09      4.61 o 
  -5   9   1       58.38       68.03      2.89 o 
  -4   9   1       16.35       17.88      1.69 o 
  -3   9   1      147.58      156.30      2.71 o 
  -2   9   1       84.67       80.93      2.04 o 
  -1   9   1       88.26       87.73      3.95 o 
   0   9   1      284.30      315.09     13.03 o 
   1   9   1        0.62        2.21      1.08 o 
   2   9   1        5.93       10.75      1.67 o 
   3   9   1        9.11       13.45      1.57 o 
   4   9   1        0.05       -0.30      1.23 o 
   5   9   1        0.04        0.79      1.69 o 
   6   9   1       45.69       49.83      2.95 o 
   7   9   1      303.87      274.40     13.63 o 
   8   9   1      101.25       93.96      5.72 o 
   9   9   1       29.99       53.68      5.08 o 
  10   9   1       52.39       57.41      6.99 o 
  11   9   1       13.62       15.88      4.95 o 
 -10  10   1        0.04       -4.11      4.42 o 
  -9  10   1       41.28       51.55      6.81 o 
  -8  10   1        4.37        1.38      2.83 o 
  -7  10   1      155.83      169.41      6.05 o 
  -6  10   1       45.58       43.78      3.47 o 
  -5  10   1      112.28      102.32      3.53 o 
  -4  10   1        1.09        1.14      1.66 o 
  -3  10   1        1.83        1.65      1.20 o 
  -2  10   1        2.66        0.46      1.13 o 
  -1  10   1      420.88      438.47     11.22 o 
   0  10   1       13.06       13.39      1.94 o 
   1  10   1      210.60      217.38      6.58 o 
   2  10   1      697.18      665.72     28.50 o 
   3  10   1       21.34       16.75      1.78 o 
   4  10   1       23.99       27.53      2.17 o 
   5  10   1      507.38      467.23     13.00 o 
   6  10   1       33.28       34.17      3.00 o 
   7  10   1      150.30      157.74      5.06 o 
   8  10   1      276.20      257.74      6.08 o 
   9  10   1       12.81       15.93      4.42 o 
  10  10   1       19.28       20.20      4.75 o 
 -10  11   1        1.20       -0.52      5.20 o 
  -9  11   1       34.76       43.91      6.60 o 
  -8  11   1        5.35        4.77      3.38 o 
  -7  11   1        3.95        6.19      3.07 o 
  -6  11   1      342.84      340.90      8.10 o 
  -5  11   1       24.59       21.69      2.51 o 
  -4  11   1      170.15      161.10      4.35 o 
  -3  11   1      534.87      498.60     21.44 o 
  -2  11   1        1.57        1.45      1.21 o 
  -1  11   1       76.72       69.00      4.47 o 
   0  11   1     2128.05     2126.08     44.43 o 
   1  11   1       67.46       63.29      2.98 o 
   2  11   1        4.20        3.28      1.85 o 
   3  11   1      340.93      336.71     18.22 o 
   4  11   1      259.87      242.35      5.24 o 
   5  11   1      410.15      392.87      8.49 o 
   6  11   1      240.94      227.34      6.85 o 
   7  11   1        0.11        1.75      2.81 o 
   8  11   1       39.10       52.33      7.28 o 
   9  11   1       88.08      101.76      8.37 o 
  -9  12   1       10.12       28.54      6.08 o 
  -8  12   1       41.70       49.95      4.95 o 
  -7  12   1       48.21       61.29      4.81 o 
  -6  12   1       38.78       48.82      4.10 o 
  -5  12   1      246.27      241.92     17.77 o 
  -4  12   1      137.61      140.28      4.91 o 
  -3  12   1        0.75        2.24      1.90 o 
  -2  12   1      411.36      373.63      8.83 o 
  -1  12   1     1078.18      995.73     12.99 o 
   0  12   1       87.35       86.68      6.06 o 
   1  12   1      151.54      148.45      7.13 o 
   2  12   1      257.42      249.47      5.39 o 
   3  12   1      338.33      321.48     12.45 o 
   4  12   1       91.00       91.97      3.79 o 
   5  12   1      430.73      417.81     24.66 o 
   6  12   1       40.11       47.97      4.70 o 
   7  12   1      134.24      141.09      7.77 o 
   8  12   1       52.85       57.67      4.61 o 
   9  12   1       37.19       53.74      8.06 o 
  -8  13   1       35.13       46.33      4.90 o 
  -7  13   1      111.99      119.13      6.26 o 
  -6  13   1      399.03      401.78     19.20 o 
  -5  13   1      278.10      272.66      9.51 o 
  -4  13   1       30.70       34.65      4.13 o 
  -3  13   1      508.56      493.43     16.03 o 
  -2  13   1      299.41      281.78      7.55 o 
  -1  13   1       13.15       15.20      3.12 o 
   0  13   1       43.92       43.36      3.93 o 
   1  13   1       64.15       58.22      4.03 o 
   2  13   1        2.24        3.87      2.14 o 
   3  13   1      254.93      236.22      6.84 o 
   4  13   1      236.61      240.17      7.33 o 
   5  13   1       90.28       87.93      5.14 o 
   6  13   1        3.03        7.55      3.27 o 
   7  13   1      378.79      381.60      9.84 o 
   8  13   1       14.41       26.96      9.38 o 
  -7  14   1      171.33      190.73     11.12 o 
  -6  14   1       65.24       53.27      6.96 o 
  -5  14   1        1.95        1.40      4.00 o 
  -4  14   1      645.34      590.55     11.30 o 
  -3  14   1        9.66        9.64      3.17 o 
  -2  14   1        0.84       -0.54      2.59 o 
  -1  14   1       28.90       24.86      3.67 o 
   0  14   1      317.54      295.51      8.10 o 
   1  14   1       60.15       66.07      4.91 o 
   2  14   1      243.38      236.81     10.11 o 
   3  14   1        1.30       -1.59      2.59 o 
   4  14   1      230.85      214.52      7.20 o 
   5  14   1        1.48        2.36      3.36 o 
   6  14   1      144.84      132.69      6.43 o 
   7  14   1       78.49       69.44      5.55 o 
  -5  15   1      308.31      281.31     12.63 o 
  -4  15   1       34.01       46.20      6.81 o 
  -3  15   1       67.77       73.46      5.17 o 
  -2  15   1       87.21       74.95      5.12 o 
  -1  15   1       48.46       53.21      4.76 o 
   0  15   1       67.07       56.81      4.72 o 
   1  15   1      191.98      167.15      6.70 o 
   2  15   1        0.92       -1.03      2.94 o 
   3  15   1        4.91        7.64      3.61 o 
   4  15   1        4.13        4.16      4.73 o 
   5  15   1       61.97       65.31      5.14 o 
  -3  16   1       11.74        6.00      3.87 o 
  -2  16   1        0.79        0.71      3.51 o 
  -1  16   1       18.12       12.54      5.87 o 
   0  16   1       32.86       37.99      4.58 o 
   1  16   1        2.78        3.11      3.43 o 
   2  16   1       39.12       49.28      5.06 o 
   3  16   1       17.49       16.05      4.12 o 
 -13   0   2        2.44        4.48      4.34 o 
 -12   0   2       94.98      127.95      7.87 o 
 -11   0   2     1717.04     1512.52    253.72 o 
 -10   0   2        0.02       -1.46      3.48 o 
  -9   0   2       48.15       43.56      3.77 o 
  -8   0   2     1543.97     1369.94    191.17 o 
  -7   0   2      222.54      200.46     49.32 o 
  -6   0   2     2133.55     2318.96    313.38 o 
  -5   0   2       83.93      122.29      5.74 o 
  -4   0   2     3425.34     3674.90     22.24 o 
  -1   0   2     4861.98     3930.28     19.90 o 
   0   0   2       15.19       14.92      1.09 o 
   1   0   2     2272.34     2407.46     14.14 o 
   2   0   2       48.57       70.26      3.90 o 
   3   0   2      291.00      228.45      9.14 o 
   4   0   2     4995.11     4843.94    305.84 o 
   5   0   2      102.20       93.11      2.21 o 
   6   0   2       32.55       23.19      2.83 o 
   7   0   2     1590.29     1488.12     73.88 o 
   8   0   2       39.55       52.24      6.52 o 
   9   0   2        7.47        6.61      2.85 o 
  10   0   2       41.04       49.35      4.72 o 
  11   0   2        0.04       -4.40      6.13 o 
  12   0   2      179.32      171.25     15.57 o 
  13   0   2       84.94       83.83     11.33 o 
 -13   1   2      255.88      278.17      7.17 o 
 -12   1   2       57.80       64.36      4.04 o 
 -11   1   2      305.70      298.64     11.99 o 
 -10   1   2      240.25      260.17     16.20 o 
  -9   1   2      888.34      846.67     32.63 o 
  -8   1   2        0.10       -1.87      1.58 o 
  -7   1   2     1154.41     1098.02     27.84 o 
  -6   1   2     1217.73     1079.60     42.07 o 
  -5   1   2       50.68       79.47      5.39 o 
  -4   1   2      306.71      275.97     27.05 o 
  -3   1   2     1876.15     1666.75     80.87 o 
  -2   1   2       42.05       28.19      1.34 o 
  -1   1   2    15322.18    12683.00    816.87 o 
   0   1   2      842.59      804.52     46.77 o 
   1   1   2     3458.54     3385.16    187.27 o 
   2   1   2      976.25     1015.59     31.51 o 
   3   1   2     4576.31     4456.79    181.35 o 
   4   1   2      577.82      693.18     28.17 o 
   5   1   2     1901.73     1942.32     87.99 o 
   6   1   2        8.01       22.05      2.14 o 
   7   1   2      425.42      426.90     12.77 o 
   8   1   2      529.35      465.11     17.77 o 
   9   1   2       25.65       18.51      2.26 o 
  10   1   2      115.12      105.02      7.07 o 
  11   1   2      475.54      434.74     47.75 o 
  12   1   2       23.63       28.07      8.20 o 
  13   1   2       11.55        5.79      4.11 o 
 -13   2   2       36.53       63.06      4.93 o 
 -12   2   2      247.21      220.25      6.18 o 
 -11   2   2       13.35       32.53      4.86 o 
 -10   2   2       13.71        9.96      2.30 o 
  -9   2   2      482.87      437.38     15.02 o 
  -8   2   2     1009.17      990.49    103.08 o 
  -7   2   2      267.30      228.56     23.34 o 
  -6   2   2      402.42      366.85     18.26 o 
  -5   2   2      643.79      635.00     25.48 o 
  -4   2   2       22.62       19.13      1.28 o 
  -3   2   2     2662.35     2737.81     91.25 o 
  -2   2   2     1341.82     1548.36     70.85 o 
  -1   2   2     4859.88     4803.31    189.26 o 
   0   2   2    17742.20    16185.93   1196.74 o 
   1   2   2      891.95      939.12     37.71 o 
   2   2   2     3952.91     4060.92     95.28 o 
   3   2   2      185.22      181.90      5.97 o 
   4   2   2     4165.36     4247.72    132.33 o 
   5   2   2     1169.63     1312.55     64.34 o 
   6   2   2       17.64        9.55      1.78 o 
   7   2   2      965.74      819.31     42.55 o 
   8   2   2       44.42       44.45      4.70 o 
   9   2   2       26.35       33.77      2.58 o 
  10   2   2       40.70       47.42      3.10 o 
  11   2   2       13.06       12.53      5.07 o 
  12   2   2       22.44       24.77      4.99 o 
 -13   3   2        0.57       -0.51      3.79 o 
 -12   3   2       42.86       55.46      4.40 o 
 -11   3   2        8.22        7.17      3.80 o 
 -10   3   2       22.49       30.50      3.12 o 
  -9   3   2        4.13       -2.72      1.92 o 
  -8   3   2       92.63       85.20      6.90 o 
  -7   3   2      305.19      317.23     22.25 o 
  -6   3   2       22.49       28.85      1.34 o 
  -5   3   2      139.18      116.79      4.77 o 
  -4   3   2     2048.23     2025.94     87.36 o 
  -3   3   2     1528.88     1749.60     30.74 o 
  -2   3   2      723.97      802.40     14.77 o 
  -1   3   2      563.21      657.82     20.61 o 
   0   3   2    14324.96    13344.93    210.19 o 
   1   3   2     5332.13     5381.41    204.69 o 
   2   3   2     1943.61     2158.07     78.27 o 
   3   3   2        0.28        2.00      0.70 o 
   4   3   2      723.54      849.59     30.26 o 
   5   3   2      105.53      110.01      7.14 o 
   6   3   2     2540.31     2623.63    166.88 o 
   7   3   2       19.35       27.67      2.04 o 
   8   3   2       86.30       98.69      7.02 o 
   9   3   2      156.33      145.37      5.44 o 
  10   3   2       55.29       50.47      3.60 o 
  11   3   2        0.06       -1.34      3.09 o 
  12   3   2       30.50       42.93      7.62 o 
 -13   4   2       28.36       30.80      5.85 o 
 -12   4   2       30.08       33.98      4.06 o 
 -11   4   2        5.04        5.87      2.98 o 
 -10   4   2        0.18       -1.81      2.25 o 
  -9   4   2       14.77       15.49      2.52 o 
  -8   4   2        0.12        0.63      1.86 o 
  -7   4   2      421.20      490.79     30.21 o 
  -6   4   2       24.87       29.28      1.56 o 
  -5   4   2      109.13      100.26      4.40 o 
  -4   4   2       10.96       13.60      1.00 o 
  -3   4   2     1328.22     1549.86     25.99 o 
  -2   4   2     1456.06     1535.71     30.45 o 
  -1   4   2     1007.36     1167.26     23.33 o 
   0   4   2      646.66      681.44     29.42 o 
   1   4   2     1604.83     1657.04     30.24 o 
   2   4   2      140.07      159.38      2.26 o 
   3   4   2      491.68      504.35     12.00 o 
   4   4   2     1643.04     1789.53     56.09 o 
   5   4   2      391.29      462.04     11.42 o 
   6   4   2      267.43      245.55     16.82 o 
   7   4   2      170.23      208.81     16.89 o 
   8   4   2       13.40       20.91      2.74 o 
   9   4   2        0.50        4.76      2.48 o 
  10   4   2      375.84      321.93     20.41 o 
  11   4   2      135.64      116.35      6.70 o 
  12   4   2       26.07       40.99      4.72 o 
 -13   5   2       11.57       10.76      4.78 o 
 -12   5   2        0.72        0.73      4.30 o 
 -11   5   2       51.72       50.43      3.76 o 
 -10   5   2       33.68       33.68      3.39 o 
  -9   5   2       92.19       82.80      6.97 o 
  -8   5   2       43.47       39.14      2.35 o 
  -7   5   2      409.77      409.83     13.77 o 
  -6   5   2        1.08        0.54      0.95 o 
  -5   5   2      124.17      149.21      3.84 o 
  -4   5   2      542.56      592.93     15.37 o 
  -3   5   2      639.79      748.37     18.65 o 
  -2   5   2      187.28      193.67      3.74 o 
  -1   5   2       17.56       22.50      1.49 o 
   0   5   2       63.49       71.43      3.59 o 
   1   5   2      286.45      314.74      5.71 o 
   2   5   2     1081.80     1128.87     41.29 o 
   3   5   2      936.66     1085.10     12.60 o 
   4   5   2      677.55      757.33     14.48 o 
   5   5   2      307.85      324.47     11.16 o 
   6   5   2      301.44      343.90     12.16 o 
   7   5   2       43.05       45.76      3.46 o 
   8   5   2      236.52      223.80      5.18 o 
   9   5   2       15.98       15.43      3.03 o 
  10   5   2        3.81        4.59      2.99 o 
  11   5   2       59.27       58.16      7.50 o 
  12   5   2       19.85       32.30      8.15 o 
 -12   6   2        6.33        8.47      4.58 o 
 -11   6   2       72.37       67.73      7.74 o 
 -10   6   2       32.10       39.01      3.44 o 
  -9   6   2       68.45       64.98      4.27 o 
  -8   6   2      161.79      152.84     10.31 o 
  -7   6   2        0.63       -0.56      1.29 o 
  -6   6   2        0.33        1.01      1.03 o 
  -5   6   2       69.65       79.38      1.92 o 
  -4   6   2        6.45        5.83      0.95 o 
  -3   6   2     1348.83     1414.08     28.40 o 
  -2   6   2      119.22      125.96      1.69 o 
  -1   6   2       80.44       96.88      1.97 o 
   0   6   2     2131.87     2279.07     80.02 o 
   1   6   2      493.17      508.67     15.91 o 
   2   6   2      445.71      398.96     11.42 o 
   3   6   2       13.62       26.05      1.08 o 
   4   6   2     1042.09     1089.18     16.07 o 
   5   6   2      556.99      541.93     22.56 o 
   6   6   2      308.56      304.36      8.33 o 
   7   6   2       34.42       34.21      2.36 o 
   8   6   2      140.60      129.37      6.34 o 
   9   6   2        9.05       12.88      2.89 o 
  10   6   2      371.23      367.94     12.45 o 
  11   6   2        8.03       10.70      3.49 o 
  12   6   2       30.10       49.52     10.89 o 
 -12   7   2      118.21      131.46      6.90 o 
 -11   7   2       61.96       68.74     11.75 o 
 -10   7   2       25.08       37.21      4.61 o 
  -9   7   2      938.40      907.26     57.91 o 
  -8   7   2      494.48      534.48      9.08 o 
  -7   7   2      580.87      591.94     27.38 o 
  -6   7   2      795.70      804.62     27.93 o 
  -5   7   2       60.25       57.16      1.81 o 
  -4   7   2      199.38      173.65      7.25 o 
  -3   7   2       30.06       41.49      1.38 o 
  -2   7   2     1052.51     1063.76     16.51 o 
  -1   7   2     2110.87     2173.97     65.03 o 
   0   7   2      196.38      215.52      7.29 o 
   1   7   2     1453.50     1705.36     55.94 o 
   2   7   2     1619.08     1665.91     24.78 o 
   3   7   2      779.90      823.32     20.73 o 
   4   7   2       21.88       25.59      1.70 o 
   5   7   2      890.65      917.33     33.71 o 
   6   7   2      178.83      178.99     12.22 o 
   7   7   2       10.41       15.75      2.31 o 
   8   7   2      446.96      419.81     15.93 o 
   9   7   2       86.30       86.50      7.98 o 
  10   7   2      114.95      112.90      5.92 o 
  11   7   2      463.63      421.35     31.23 o 
 -12   8   2      211.44      216.58      8.47 o 
 -11   8   2      138.67      150.31     10.73 o 
 -10   8   2        0.46       -2.18      5.64 o 
  -9   8   2       34.59       44.19      4.72 o 
  -8   8   2     1038.04     1066.38     27.10 o 
  -7   8   2        1.44       -1.74      2.46 o 
  -6   8   2     1246.27     1215.41     27.29 o 
  -5   8   2        3.66        8.13      1.32 o 
  -4   8   2       35.83       34.53      1.58 o 
  -3   8   2      172.97      168.17      3.18 o 
  -2   8   2      161.61      162.37      5.89 o 
  -1   8   2       85.07       71.60      3.32 o 
   0   8   2     1828.95     1868.73     35.92 o 
   1   8   2      441.69      408.25     17.73 o 
   2   8   2      110.84      127.99      3.24 o 
   3   8   2     1719.88     1735.64     57.50 o 
   4   8   2     2367.81     2300.30     46.47 o 
   5   8   2      272.31      290.02      6.50 o 
   6   8   2      651.87      662.26     14.26 o 
   7   8   2     1673.74     1708.39     15.22 o 
   8   8   2      227.30      209.08     18.81 o 
   9   8   2        0.33       -3.09      3.02 o 
  10   8   2      181.51      189.08      7.29 o 
  11   8   2        8.19        9.68      4.17 o 
 -11   9   2      197.30      219.52     11.33 o 
 -10   9   2      298.41      328.81     13.20 o 
  -9   9   2       60.17       66.57      6.65 o 
  -8   9   2       52.46       51.77      4.29 o 
  -7   9   2     2109.19     2160.49     28.17 o 
  -6   9   2       83.35       84.07      3.37 o 
  -5   9   2        1.26        2.44      1.38 o 
  -4   9   2     1254.87     1155.46     10.80 o 
  -3   9   2      419.50      414.71      9.20 o 
  -2   9   2       41.15       40.05      1.67 o 
  -1   9   2     1473.43     1389.55     15.34 o 
   0   9   2      643.74      617.71     14.71 o 
   1   9   2      309.81      294.19      4.94 o 
   2   9   2     1885.20     1934.22     19.61 o 
   3   9   2      411.66      378.03      9.33 o 
   4   9   2       25.53       39.15      2.64 o 
   5   9   2      564.55      590.10     18.06 o 
   6   9   2      465.40      439.01     14.78 o 
   7   9   2       86.63       86.74      3.78 o 
   8   9   2      548.65      469.78     44.17 o 
   9   9   2       77.86       85.73      5.25 o 
  10   9   2        6.33       11.25      8.08 o 
 -10  10   2        0.17       -2.23      5.09 o 
  -9  10   2      307.62      339.60      8.76 o 
  -8  10   2       91.43       92.81      4.92 o 
  -7  10   2        9.16        9.11      3.12 o 
  -6  10   2      385.10      359.54      8.03 o 
  -5  10   2     1233.11     1227.59     60.07 o 
  -4  10   2       14.51       21.82      1.93 o 
  -3  10   2     1317.11     1205.58     27.53 o 
  -2  10   2     1204.08     1117.03     34.86 o 
  -1  10   2      606.85      565.84      8.98 o 
   0  10   2      627.86      619.34     15.06 o 
   1  10   2      600.89      528.87     32.90 o 
   2  10   2     1836.76     1712.53     53.21 o 
   3  10   2        0.67        2.38      1.50 o 
   4  10   2      556.59      523.69     11.13 o 
   5  10   2       15.80       19.35      2.50 o 
   6  10   2        0.66        0.07      2.03 o 
   7  10   2       78.27       83.02      3.79 o 
   8  10   2        5.57        8.15      3.73 o 
   9  10   2      454.72      440.96     11.67 o 
  10  10   2       41.46       52.44      8.50 o 
 -10  11   2      108.78      117.04      9.35 o 
  -9  11   2       27.43       28.64      4.99 o 
  -8  11   2       78.94       80.21      5.18 o 
  -7  11   2      153.41      164.96      9.38 o 
  -6  11   2        2.12        2.72      3.22 o 
  -5  11   2        0.20       -0.70      1.90 o 
  -4  11   2     1619.78     1563.69     22.09 o 
  -3  11   2      625.52      600.23     11.75 o 
  -2  11   2       19.77       23.48      2.02 o 
  -1  11   2      506.91      488.07     14.36 o 
   0  11   2      789.10      760.87     16.63 o 
   1  11   2       73.52       62.01      3.05 o 
   2  11   2       47.55       48.66      2.76 o 
   3  11   2      576.67      539.58     18.49 o 
   4  11   2      248.47      234.46      6.13 o 
   5  11   2       25.53       33.90      3.66 o 
   6  11   2        0.03       -0.34      2.52 o 
   7  11   2       10.39       14.31      3.53 o 
   8  11   2       85.02       92.22      5.32 o 
   9  11   2       42.05       52.80      7.74 o 
  -9  12   2        9.08       17.36      4.07 o 
  -8  12   2      189.64      195.69      7.22 o 
  -7  12   2        1.82        3.72      2.94 o 
  -6  12   2       16.77       16.17      7.48 o 
  -5  12   2      600.92      582.63     26.65 o 
  -4  12   2      288.14      257.94      7.09 o 
  -3  12   2       68.33       61.12      4.06 o 
  -2  12   2        0.10       -1.72      1.96 o 
  -1  12   2        1.26        3.29      1.92 o 
   0  12   2      510.70      505.69     13.71 o 
   1  12   2      549.36      529.57     15.51 o 
   2  12   2      294.83      275.17      5.78 o 
   3  12   2       17.92       16.06      2.43 o 
   4  12   2       95.75      106.64      5.05 o 
   5  12   2       15.38       15.07      3.36 o 
   6  12   2        3.60       -0.94      2.86 o 
   7  12   2      222.19      205.37      8.70 o 
   8  12   2        0.07        1.88      3.22 o 
  -8  13   2       20.58       21.74      7.17 o 
  -7  13   2        4.15        1.49      3.21 o 
  -6  13   2       23.99       22.96      5.82 o 
  -5  13   2      176.27      155.86      8.99 o 
  -4  13   2        4.25        0.08      5.02 o 
  -3  13   2       19.36       24.20      3.45 o 
  -2  13   2        2.07        0.08      2.41 o 
  -1  13   2      332.05      297.80      7.84 o 
   0  13   2      235.92      236.22      7.20 o 
   1  13   2      220.26      212.75      8.64 o 
   2  13   2       89.95       88.53      3.92 o 
   3  13   2       61.60       60.47      3.38 o 
   4  13   2      113.13      113.44      6.68 o 
   5  13   2       65.06       70.92      4.94 o 
   6  13   2       46.97       53.84      4.91 o 
   7  13   2       92.78       95.17      5.60 o 
  -7  14   2        2.11        5.51      5.15 o 
  -6  14   2       75.15       80.61      7.90 o 
  -5  14   2        3.59        4.63      4.57 o 
  -4  14   2       15.28       15.85      3.59 o 
  -3  14   2        5.59        6.01      3.51 o 
  -2  14   2        1.69        3.71      2.78 o 
  -1  14   2      205.09      187.59      6.65 o 
   0  14   2        4.43        4.27      2.92 o 
   1  14   2      131.64      127.26      5.66 o 
   2  14   2        9.11       11.99      2.57 o 
   3  14   2       37.92       43.61      5.57 o 
   4  14   2       35.10       39.07      5.46 o 
   5  14   2      239.94      256.02      8.12 o 
   6  14   2       30.54       30.29      4.50 o 
  -5  15   2       22.24       27.54      6.39 o 
  -4  15   2        6.72       12.67      3.89 o 
  -3  15   2        0.01        4.83      5.92 o 
  -2  15   2        0.01       -3.90      5.15 o 
  -1  15   2      101.69      103.99      5.51 o 
   0  15   2       19.34       24.87      6.08 o 
   1  15   2       90.75       76.68      5.05 o 
   2  15   2       88.44       79.06      6.05 o 
   3  15   2        0.16       -5.03      3.35 o 
   4  15   2        3.63        7.04      3.51 o 
   5  15   2       34.72       52.03      5.27 o 
  -3  16   2       93.60       80.43      5.58 o 
  -2  16   2       27.39       33.57      5.66 o 
  -1  16   2       38.39       41.39      5.03 o 
   0  16   2        1.43        1.40      3.56 o 
   1  16   2       83.02       71.45      5.23 o 
   2  16   2        0.14        1.01      3.40 o 
 -13   1   3       13.21       18.11      4.29 o 
 -12   1   3        5.99       16.24      3.82 o 
 -11   1   3       88.37       82.06      4.16 o 
 -10   1   3      153.94      132.64      4.39 o 
  -9   1   3       71.11       57.16      4.46 o 
  -8   1   3       19.47       17.99      2.34 o 
  -7   1   3       42.43       50.20      2.59 o 
  -6   1   3       15.73       10.56      1.56 o 
  -5   1   3       45.78       51.41      8.00 o 
  -4   1   3       39.01       28.11      2.78 o 
  -3   1   3      446.37      353.19      6.44 o 
  -2   1   3      287.34      207.96     33.47 o 
  -1   1   3     1016.50     1005.75      6.72 o 
   0   1   3      143.29      156.62      7.35 o 
   1   1   3       30.14       29.20      1.04 o 
   2   1   3      236.45      220.01      7.46 o 
   3   1   3      217.18      217.45      5.80 o 
   4   1   3      474.90      504.79     15.49 o 
   5   1   3      318.94      358.93     16.35 o 
   6   1   3      150.93      144.23     11.97 o 
   7   1   3      129.99      134.95      8.97 o 
   8   1   3        0.92        2.13      4.09 o 
   9   1   3       19.92       20.05      2.56 o 
  10   1   3       44.59       47.13      3.24 o 
  11   1   3       40.66       47.56      5.32 o 
  12   1   3       19.05       18.23      5.26 o 
 -13   2   3        2.13        9.88      4.02 o 
 -12   2   3       23.51       31.19      3.92 o 
 -11   2   3      106.58      109.11      4.55 o 
 -10   2   3       24.67       27.96      3.05 o 
  -9   2   3      418.55      429.60     27.65 o 
  -8   2   3        0.83       -0.05      1.88 o 
  -7   2   3      529.50      509.83     26.00 o 
  -6   2   3        4.52       11.85      1.44 o 
  -5   2   3       17.45       31.85      1.81 o 
  -4   2   3      143.13       92.29      6.77 o 
  -3   2   3      970.90     1007.62     31.43 o 
  -2   2   3       13.76       24.33      1.00 o 
  -1   2   3     6915.28     6653.23    239.31 o 
   0   2   3     3414.72     3695.21    128.55 o 
   1   2   3      421.57      501.04     22.15 o 
   2   2   3     2664.25     2710.95     44.16 o 
   3   2   3        1.43        5.83      1.01 o 
   4   2   3      118.68      128.09      4.28 o 
   5   2   3      646.97      626.94     26.81 o 
   6   2   3       53.02       59.36      2.70 o 
   7   2   3      463.29      439.00     45.15 o 
   8   2   3     1197.62     1103.71     46.93 o 
   9   2   3        8.08        5.60      2.24 o 
  10   2   3       33.82       35.36      3.77 o 
  11   2   3      119.22      102.69      5.89 o 
  12   2   3        4.66        0.61      3.44 o 
 -13   3   3       14.50       14.35      3.67 o 
 -12   3   3      362.26      360.17     17.23 o 
 -11   3   3       68.18       63.73      3.79 o 
 -10   3   3       12.95       21.02      4.02 o 
  -9   3   3       34.87       39.08      3.13 o 
  -8   3   3     1166.26     1128.47     72.26 o 
  -7   3   3      396.45      442.28     18.27 o 
  -6   3   3      357.21      369.99     17.61 o 
  -5   3   3      495.10      556.23     26.21 o 
  -4   3   3       25.50       22.78      1.14 o 
  -3   3   3      661.79      813.32     16.93 o 
  -2   3   3      477.39      590.52     16.53 o 
  -1   3   3     2644.88     2675.17     82.52 o 
   0   3   3    17034.15    16104.12    405.32 o 
   1   3   3      344.56      473.44     17.09 o 
   2   3   3      134.65      159.99      2.57 o 
   3   3   3     1492.52     1443.57     25.10 o 
   4   3   3     2430.90     2377.35     53.14 o 
   5   3   3       16.68       16.48      1.25 o 
   6   3   3      106.73      101.85      2.52 o 
   7   3   3     1464.92     1432.75     68.30 o 
   8   3   3      401.80      330.87     23.32 o 
   9   3   3       58.93       56.80      3.63 o 
  10   3   3       45.26       53.27      4.03 o 
  11   3   3       28.72       27.52      4.09 o 
  12   3   3       89.21       81.49      4.80 o 
 -13   4   3       88.53       89.64      5.62 o 
 -12   4   3       91.31       77.52      4.76 o 
 -11   4   3      120.06      124.17      4.64 o 
 -10   4   3        4.22        1.27      2.49 o 
  -9   4   3     1185.35     1156.51     26.62 o 
  -8   4   3      157.59      157.75      9.04 o 
  -7   4   3       57.66       45.33      2.04 o 
  -6   4   3      856.76      951.72     22.09 o 
  -5   4   3        1.75        6.41      1.70 o 
  -4   4   3       32.50       23.29      1.17 o 
  -3   4   3        7.60       22.46      6.21 o 
  -2   4   3     1828.60     1989.95     55.44 o 
  -1   4   3      511.83      519.67      7.65 o 
   0   4   3      205.08      242.84      3.61 o 
   1   4   3     7435.02     8266.11    239.78 o 
   2   4   3      776.98      816.78     20.63 o 
   3   4   3      164.40      141.43      7.42 o 
   4   4   3      714.90      801.93     20.95 o 
   5   4   3     2043.58     2275.58     68.79 o 
   6   4   3     1179.18     1229.86     49.59 o 
   7   4   3      121.79      105.40     10.79 o 
   8   4   3        1.34        1.91      2.14 o 
   9   4   3      121.36      113.12      7.75 o 
  10   4   3       49.60       48.20      3.98 o 
  11   4   3      263.84      252.39     19.48 o 
  12   4   3      128.72      116.43      5.33 o 
 -13   5   3        6.36        6.05      5.92 o 
 -12   5   3       19.20       16.28      3.51 o 
 -11   5   3      157.93      171.43      9.94 o 
 -10   5   3       36.11       37.11      3.49 o 
  -9   5   3      228.80      228.51     10.43 o 
  -8   5   3      134.08      130.79     10.61 o 
  -7   5   3       78.32       75.75      4.16 o 
  -6   5   3        0.15        1.80      1.75 o 
  -5   5   3      219.77      214.69      5.84 o 
  -4   5   3        7.76        5.30      0.94 o 
  -3   5   3     2464.58     2654.55     54.47 o 
  -2   5   3       55.22      127.08      2.69 o 
  -1   5   3      810.27      937.95     56.24 o 
   0   5   3     2062.46     2078.30     58.88 o 
   1   5   3     1451.12     1484.77     10.46 o 
   2   5   3      657.02      648.42     13.40 o 
   3   5   3     2019.64     1991.92     25.60 o 
   4   5   3      538.66      548.47     13.84 o 
   5   5   3        3.93        6.29      1.43 o 
   6   5   3      619.75      570.50     44.83 o 
   7   5   3      197.70      212.70      9.17 o 
   8   5   3      184.08      163.28     11.51 o 
   9   5   3       14.34       15.46      2.82 o 
  10   5   3      422.49      360.90     26.55 o 
  11   5   3       52.12       63.20      4.40 o 
  12   5   3        2.21       10.04      8.17 o 
 -12   6   3      195.07      225.14     20.87 o 
 -11   6   3       90.69       84.18      4.37 o 
 -10   6   3        2.18        1.48      4.56 o 
  -9   6   3       22.95       23.04      3.61 o 
  -8   6   3        4.92        3.14      1.67 o 
  -7   6   3      237.94      234.58      4.87 o 
  -6   6   3       31.96       32.85      1.65 o 
  -5   6   3      277.83      267.39      7.99 o 
  -4   6   3     2691.33     3001.58     70.18 o 
  -3   6   3      328.52      387.57      5.76 o 
  -2   6   3      306.32      357.24      8.28 o 
  -1   6   3     3147.74     3339.23    162.18 o 
   0   6   3      244.78      247.74      3.92 o 
   1   6   3      139.00      143.47      6.65 o 
   2   6   3       36.13       34.75      1.83 o 
   3   6   3      776.69      835.63     22.04 o 
   4   6   3      304.30      332.69     13.33 o 
   5   6   3      136.84      114.94      3.14 o 
   6   6   3      479.49      519.01     24.72 o 
   7   6   3       40.22       48.60      3.13 o 
   8   6   3      479.74      479.51      7.45 o 
   9   6   3      120.28      130.89      5.70 o 
  10   6   3      255.78      226.00      6.08 o 
  11   6   3       43.52       58.65      5.35 o 
 -12   7   3       33.63       52.08      5.81 o 
 -11   7   3       27.77       40.65      5.27 o 
 -10   7   3        1.96       -0.93      2.71 o 
  -9   7   3        1.06       -0.42      2.42 o 
  -8   7   3      286.23      279.78      9.18 o 
  -7   7   3      268.24      265.34     10.91 o 
  -6   7   3        6.30       10.99      1.43 o 
  -5   7   3      464.93      474.68      8.39 o 
  -4   7   3       24.71       27.94      1.48 o 
  -3   7   3       76.10       85.76      1.71 o 
  -2   7   3      312.58      260.53      4.84 o 
  -1   7   3       70.35       97.99      3.41 o 
   0   7   3      306.11      346.63      6.39 o 
   1   7   3       79.04       61.71      2.37 o 
   2   7   3      107.29       91.97      5.19 o 
   3   7   3      373.81      373.26      6.92 o 
   4   7   3      569.03      607.85     16.36 o 
   5   7   3       26.16       25.59      2.37 o 
   6   7   3       40.30       40.52      2.81 o 
   7   7   3       75.01       72.72      3.30 o 
   8   7   3        0.01        2.15      2.98 o 
   9   7   3       23.60       29.41      4.34 o 
  10   7   3       18.98       23.57      5.64 o 
  11   7   3       15.67       20.11      6.99 o 
 -12   8   3        4.43        7.59      6.08 o 
 -11   8   3        0.03       -3.79      4.57 o 
 -10   8   3       33.04       44.12      6.60 o 
  -9   8   3       15.39       18.63      6.29 o 
  -8   8   3       52.01       58.40      3.38 o 
  -7   8   3      146.64      153.47      4.32 o 
  -6   8   3       93.88      100.69      3.22 o 
  -5   8   3      222.03      212.23      7.90 o 
  -4   8   3       96.96       97.15      2.62 o 
  -3   8   3       17.04       16.53      1.33 o 
  -2   8   3       13.57       15.72      1.16 o 
  -1   8   3        0.04        1.81      1.01 o 
   0   8   3       25.53       16.29      1.69 o 
   1   8   3        3.80        2.34      1.32 o 
   2   8   3       39.38       33.19      2.17 o 
   3   8   3        2.37       -1.57      1.27 o 
   4   8   3      277.06      282.68      9.05 o 
   5   8   3      255.26      251.71      8.61 o 
   6   8   3       24.70       26.31      3.90 o 
   7   8   3      195.11      177.14     14.06 o 
   8   8   3       42.93       50.18      4.15 o 
   9   8   3        0.64       -0.92      3.26 o 
  10   8   3      233.46      248.00      8.41 o 
  11   8   3       13.11       21.32      5.04 o 
 -11   9   3        1.30       -0.83      5.04 o 
 -10   9   3       43.20       58.73      7.74 o 
  -9   9   3      125.74      138.20      5.76 o 
  -8   9   3        0.37        1.07      2.52 o 
  -7   9   3       82.52       87.18      3.71 o 
  -6   9   3       24.25       30.37      2.22 o 
  -5   9   3      219.07      219.17      4.01 o 
  -4   9   3      420.11      444.90     13.13 o 
  -3   9   3      106.31       97.79      3.16 o 
  -2   9   3       23.76       25.05      1.58 o 
  -1   9   3       54.52       46.69      2.46 o 
   0   9   3      712.49      712.20     41.60 o 
   1   9   3      590.29      598.28     30.56 o 
   2   9   3       24.18       24.52      2.51 o 
   3   9   3       18.95       26.71      2.27 o 
   4   9   3      796.24      792.19     21.66 o 
   5   9   3     1665.02     1776.56     81.55 o 
   6   9   3       61.98       62.17      3.24 o 
   7   9   3       24.80       34.69      3.17 o 
   8   9   3       52.09       54.59      4.61 o 
   9   9   3      316.79      322.93      9.02 o 
  10   9   3       30.82       39.05      5.40 o 
 -10  10   3       78.92       90.74      8.11 o 
  -9  10   3      440.75      469.15     10.08 o 
  -8  10   3       57.85       57.47      4.21 o 
  -7  10   3      374.15      391.56      8.69 o 
  -6  10   3      211.75      207.02      6.03 o 
  -5  10   3      277.70      300.05      6.95 o 
  -4  10   3      339.21      326.28      9.87 o 
  -3  10   3      251.02      269.35      7.01 o 
  -2  10   3       54.02       59.49      2.41 o 
  -1  10   3      665.76      704.43     38.35 o 
   0  10   3      351.87      348.23      6.85 o 
   1  10   3       23.71       35.08      2.53 o 
   2  10   3      296.31      309.70     12.14 o 
   3  10   3       80.98       72.88      3.16 o 
   4  10   3     1190.74     1097.01     23.66 o 
   5  10   3      138.41      127.16      4.23 o 
   6  10   3      161.73      168.70      6.80 o 
   7  10   3       47.34       47.99      3.52 o 
   8  10   3        4.58        9.93      4.99 o 
   9  10   3        6.66        7.99      3.97 o 
  10  10   3       88.28       74.16      8.63 o 
 -10  11   3        0.41        0.21      5.82 o 
  -9  11   3       86.42       98.87      5.43 o 
  -8  11   3      176.13      165.14      6.43 o 
  -7  11   3       93.78       96.18      6.42 o 
  -6  11   3      414.13      402.70     15.69 o 
  -5  11   3      162.60      150.40      4.90 o 
  -4  11   3      307.49      270.24      7.83 o 
  -3  11   3        2.56        1.68      1.57 o 
  -2  11   3      910.83      845.04     14.42 o 
  -1  11   3      358.30      327.20      5.94 o 
   0  11   3        0.17       -0.42      1.70 o 
   1  11   3        9.96       13.57      2.19 o 
   2  11   3      348.82      308.56      6.79 o 
   3  11   3       32.12       37.71      2.97 o 
   4  11   3      169.22      165.85      4.68 o 
   5  11   3       98.84       90.98      5.80 o 
   6  11   3       14.01       16.20      2.79 o 
   7  11   3      429.71      413.75     23.85 o 
   8  11   3       12.27       17.40     10.58 o 
   9  11   3        0.80       -0.02      4.03 o 
  -9  12   3       18.68       29.33      4.94 o 
  -8  12   3        2.29        5.06      5.66 o 
  -7  12   3      335.51      337.54     12.24 o 
  -6  12   3      297.23      302.85     14.76 o 
  -5  12   3       66.44       68.17      4.41 o 
  -4  12   3      955.39      838.10     27.02 o 
  -3  12   3      348.38      331.89      5.33 o 
  -2  12   3       22.27       18.29      2.12 o 
  -1  12   3       55.69       55.41      3.13 o 
   0  12   3        1.19       -2.08      1.84 o 
   1  12   3      157.23      144.92      4.49 o 
   2  12   3      169.43      171.02      8.25 o 
   3  12   3       76.76       70.98      3.48 o 
   4  12   3        3.56        4.08      2.88 o 
   5  12   3      154.80      154.85      6.11 o 
   6  12   3       13.63       10.15      3.46 o 
   7  12   3      110.73      110.10      9.74 o 
   8  12   3      207.13      206.74     11.12 o 
  -8  13   3      183.64      188.12     14.03 o 
  -7  13   3       33.67       44.17      6.76 o 
  -6  13   3        0.04        0.73      4.57 o 
  -5  13   3      135.26      117.66      5.53 o 
  -4  13   3        6.06        3.93      3.12 o 
  -3  13   3       65.41       59.00      4.32 o 
  -2  13   3      111.76      102.62      5.18 o 
  -1  13   3       16.12       16.12      3.03 o 
   0  13   3       73.23       71.09      3.59 o 
   1  13   3     1009.24      978.48     46.22 o 
   2  13   3        5.15        2.63      2.22 o 
   3  13   3       33.42       34.40      3.19 o 
   4  13   3      132.56      141.54      6.55 o 
   5  13   3      122.79      117.08      5.83 o 
   6  13   3      223.94      228.15      7.88 o 
   7  13   3        4.73        5.91      4.86 o 
  -7  14   3        2.81        8.99      5.15 o 
  -6  14   3       20.28       38.72      6.81 o 
  -5  14   3       39.43       47.81      6.65 o 
  -4  14   3      233.55      231.60     14.21 o 
  -3  14   3       31.58       36.70      8.78 o 
  -2  14   3      168.90      149.94      6.27 o 
  -1  14   3      131.78      121.96      5.76 o 
   0  14   3      357.27      325.59      8.63 o 
   1  14   3      168.51      158.73     10.00 o 
   2  14   3       32.14       39.77      5.37 o 
   3  14   3      193.93      185.65      7.00 o 
   4  14   3      144.94      133.43      6.19 o 
   5  14   3        6.64        9.00      3.72 o 
   6  14   3      232.96      249.31      8.54 o 
  -5  15   3      203.30      195.98     10.81 o 
  -4  15   3       12.08       15.26      3.91 o 
  -3  15   3      134.31      133.12      9.07 o 
  -2  15   3       44.35       58.04      4.67 o 
  -1  15   3       42.03       48.02      4.70 o 
   0  15   3       31.92       41.48      4.64 o 
   1  15   3       14.73       13.59      5.66 o 
   2  15   3        8.80        6.74      2.78 o 
   3  15   3      124.72      134.83     11.04 o 
   4  15   3      121.31      116.43      9.54 o 
  -2  16   3       71.46       74.90      5.58 o 
  -1  16   3        0.41        4.37      4.26 o 
   0  16   3       38.87       35.09      4.75 o 
   1  16   3        6.18        5.80      3.62 o 
   2  16   3        7.36        7.07      4.99 o 
 -13   0   4        0.15       -3.48      5.09 o 
 -12   0   4      141.77      128.31      9.04 o 
 -11   0   4       16.85       26.56      5.92 o 
 -10   0   4      182.34      163.55      8.42 o 
  -9   0   4       93.32      120.62      7.17 o 
  -8   0   4     1799.58     1878.14     22.81 o 
  -7   0   4     1675.22     1891.92     21.46 o 
  -6   0   4      573.80      506.45     10.50 o 
  -5   0   4     1220.78      907.24     12.89 o 
  -2   0   4      718.35      635.23      8.52 o 
  -1   0   4     5117.22     4733.69     23.33 o 
   0   0   4       43.87       44.62      1.31 o 
   1   0   4      541.49      484.36      6.65 o 
   2   0   4     1946.88     2201.71     15.33 o 
   3   0   4      427.05      388.64     22.67 o 
   4   0   4     1239.48     1221.48     31.98 o 
   5   0   4        0.44        1.44      1.02 o 
   6   0   4      215.96      222.87      5.13 o 
   7   0   4      697.30      661.98     22.81 o 
   8   0   4      456.26      437.94     35.55 o 
   9   0   4        0.30       -3.82      2.55 o 
  10   0   4      554.28      507.99     25.83 o 
  11   0   4      178.65      135.38      9.51 o 
  12   0   4       68.55       67.25     10.24 o 
 -13   1   4       97.40      111.15     15.93 o 
 -12   1   4      318.56      385.56     13.59 o 
 -11   1   4      103.18      107.25      9.82 o 
 -10   1   4      188.90      218.44     14.11 o 
  -9   1   4     1280.41     1219.47     21.15 o 
  -8   1   4      204.92      229.84     33.70 o 
  -7   1   4      750.55      687.79      9.28 o 
  -6   1   4     1362.38     1221.80     69.20 o 
  -5   1   4      747.57      660.57      7.85 o 
  -4   1   4        4.56        0.44      1.23 o 
  -3   1   4     1294.95     1007.61    122.91 o 
  -2   1   4      870.12      724.24    177.30 o 
  -1   1   4      127.55      123.54     14.66 o 
   0   1   4      948.82     1012.67     22.82 o 
   1   1   4      699.82      674.36      9.95 o 
   2   1   4     1011.77     1078.61     37.07 o 
   3   1   4      655.90      613.55     19.11 o 
   4   1   4     2127.94     2081.88     67.38 o 
   5   1   4     1764.52     1832.49     73.76 o 
   6   1   4      948.24      921.46     17.83 o 
   7   1   4      755.09      784.28     20.10 o 
   8   1   4      551.67      499.36     54.71 o 
   9   1   4        1.73        3.66      1.98 o 
  10   1   4      245.42      196.19     17.42 o 
  11   1   4       10.92       12.28      3.69 o 
  12   1   4      177.08      150.68     12.24 o 
 -13   2   4        5.42        8.02      4.14 o 
 -12   2   4       44.81       60.30      5.27 o 
 -11   2   4      368.07      442.56     23.57 o 
 -10   2   4      211.89      232.98      6.87 o 
  -9   2   4        8.00        9.18      7.67 o 
  -8   2   4      657.16      717.61     12.89 o 
  -7   2   4      629.70      694.94    129.87 o 
  -6   2   4       88.49       81.42      7.33 o 
  -5   2   4      167.66      187.71      9.35 o 
  -4   2   4     2907.55     2779.94    135.49 o 
  -3   2   4      213.22      211.95      6.73 o 
  -2   2   4     1699.75     1805.66    127.59 o 
  -1   2   4        4.57        2.22      0.67 o 
   0   2   4     2173.83     2195.65    146.57 o 
   1   2   4     2892.90     2938.13     46.10 o 
   2   2   4        1.16        5.47      1.49 o 
   3   2   4      633.58      825.59     23.46 o 
   4   2   4     3339.84     3767.77    121.62 o 
   5   2   4     1446.96     1551.44     52.47 o 
   6   2   4      172.56      198.81      6.44 o 
   7   2   4      165.19      161.67      3.69 o 
   8   2   4      141.76      126.39      5.49 o 
   9   2   4      313.81      297.54     27.84 o 
  10   2   4        3.29        1.95      2.81 o 
  11   2   4      176.17      178.68      7.18 o 
  12   2   4       92.02       97.51      5.38 o 
 -13   3   4        0.37       -4.29      3.69 o 
 -12   3   4        2.35        7.32      3.69 o 
 -11   3   4      209.19      231.06     16.34 o 
 -10   3   4        4.20        1.87      2.83 o 
  -9   3   4      278.73      282.81      7.61 o 
  -8   3   4       86.98       69.41      9.80 o 
  -7   3   4       33.52       32.69      2.34 o 
  -6   3   4      671.28      666.39     40.03 o 
  -5   3   4       77.29       88.59      6.57 o 
  -4   3   4        0.83        3.84      2.57 o 
  -3   3   4      108.39       82.76      3.55 o 
  -2   3   4      206.40      238.23      4.11 o 
  -1   3   4      210.18      232.48     10.29 o 
   0   3   4     1511.32     1530.97     15.19 o 
   1   3   4       21.80       10.32      4.60 o 
   2   3   4        0.17        4.58      0.74 o 
   3   3   4     2408.62     2749.35    124.26 o 
   4   3   4      725.25      812.60     18.55 o 
   5   3   4      202.86      202.36     10.65 o 
   6   3   4        1.37        0.63      1.29 o 
   7   3   4      138.36      121.55      7.49 o 
   8   3   4       26.77       29.09      2.99 o 
   9   3   4      167.78      152.45      8.18 o 
  10   3   4       14.71       15.33      3.25 o 
  11   3   4        4.88        5.14      4.95 o 
  12   3   4        0.07       -2.05      3.75 o 
 -13   4   4      143.20      148.54      7.14 o 
 -12   4   4        8.99       14.95      9.41 o 
 -11   4   4        9.93        4.28      2.84 o 
 -10   4   4        4.74       -1.16      2.87 o 
  -9   4   4       40.98       44.52      3.44 o 
  -8   4   4      555.00      548.88     11.74 o 
  -7   4   4       85.19       86.86      4.27 o 
  -6   4   4        8.06        6.34      1.18 o 
  -5   4   4     1146.05     1316.48     28.22 o 
  -4   4   4      148.55      160.59      3.58 o 
  -3   4   4       19.77       23.20      1.38 o 
  -2   4   4      106.85      116.36      2.31 o 
  -1   4   4     4363.08     4902.41     71.23 o 
   0   4   4      972.38     1056.40     25.12 o 
   1   4   4        2.65        4.64      0.89 o 
   2   4   4       41.05       60.71      1.95 o 
   3   4   4       33.70       35.21      1.77 o 
   4   4   4      976.29     1033.74     34.36 o 
   5   4   4        0.63        3.01      1.32 o 
   6   4   4       46.32       45.50      3.64 o 
   7   4   4        9.04       11.03      2.41 o 
   8   4   4      186.25      172.38     12.48 o 
   9   4   4      100.68       87.88      7.62 o 
  10   4   4       26.46       25.59      4.10 o 
  11   4   4        1.88        2.33      3.22 o 
  12   4   4       15.96       17.44      5.34 o 
 -12   5   4        0.48        1.29      3.89 o 
 -11   5   4        0.65       -0.16      4.88 o 
 -10   5   4        6.03        9.23      2.92 o 
  -9   5   4      262.15      252.77      5.61 o 
  -8   5   4      292.76      289.44      9.32 o 
  -7   5   4       63.75       70.07      3.95 o 
  -6   5   4      364.54      372.44     19.84 o 
  -5   5   4      610.51      610.63     18.24 o 
  -4   5   4      187.14      197.85      6.50 o 
  -3   5   4      686.84      802.97     23.31 o 
  -2   5   4       56.26       44.34      1.90 o 
  -1   5   4     1494.46     1652.43     47.99 o 
   0   5   4       14.00       15.75      3.19 o 
   1   5   4      280.73      353.20      5.63 o 
   2   5   4      989.57     1052.13      6.01 o 
   3   5   4      252.59      263.73      4.75 o 
   4   5   4      489.12      576.13      8.90 o 
   5   5   4      698.67      687.06     28.02 o 
   6   5   4      140.64      107.16      7.45 o 
   7   5   4       22.72       29.36      4.19 o 
   8   5   4        2.34        0.19      2.35 o 
   9   5   4       43.93       55.81      4.16 o 
  10   5   4      130.31      127.24      5.02 o 
  11   5   4        9.30        6.77      3.80 o 
 -12   6   4       33.56       54.72      6.69 o 
 -11   6   4        7.56        5.06      2.99 o 
 -10   6   4       15.86       19.95      3.84 o 
  -9   6   4      103.54      111.36      4.93 o 
  -8   6   4       22.19       22.11      2.25 o 
  -7   6   4      504.97      483.87     17.77 o 
  -6   6   4      369.94      370.57      4.65 o 
  -5   6   4       32.35       30.39      1.76 o 
  -4   6   4      526.05      550.78     11.10 o 
  -3   6   4      496.63      512.14      9.31 o 
  -2   6   4        2.15        0.85      0.88 o 
  -1   6   4     2239.77     2512.28     83.94 o 
   0   6   4     2300.27     2470.19     21.42 o 
   1   6   4        0.18        0.16      1.02 o 
   2   6   4       68.95       62.81      3.82 o 
   3   6   4      263.80      291.25      3.91 o 
   4   6   4      326.40      283.18      5.47 o 
   5   6   4     1051.61     1121.03     36.74 o 
   6   6   4      118.77      135.25      4.76 o 
   7   6   4      381.09      347.31     18.71 o 
   8   6   4      425.01      401.51      8.96 o 
   9   6   4      366.02      370.80      9.77 o 
  10   6   4       37.54       56.78      9.59 o 
  11   6   4       16.02       16.21      4.78 o 
 -12   7   4       67.53       74.68      5.92 o 
 -11   7   4      100.66       93.06      4.51 o 
 -10   7   4      102.90      108.68      4.51 o 
  -9   7   4      313.29      307.74     19.92 o 
  -8   7   4       36.75       44.29      2.63 o 
  -7   7   4      825.18      842.46     38.28 o 
  -6   7   4      305.81      301.38      4.69 o 
  -5   7   4      241.17      270.39      6.33 o 
  -4   7   4       27.65       37.38      1.88 o 
  -3   7   4      399.35      411.16      9.09 o 
  -2   7   4       88.45      100.32      4.34 o 
  -1   7   4        1.00        7.17      2.23 o 
   0   7   4      467.52      460.60     10.56 o 
   1   7   4        2.50       -1.11      1.16 o 
   2   7   4      372.50      380.84      7.08 o 
   3   7   4     1134.97     1082.35     29.91 o 
   4   7   4      469.89      481.66     14.23 o 
   5   7   4      419.51      397.69     13.68 o 
   6   7   4      563.26      532.05     16.08 o 
   7   7   4      256.71      237.17     12.08 o 
   8   7   4       20.35       21.60      4.89 o 
   9   7   4       88.44       84.63      8.52 o 
  10   7   4        4.60        0.20      3.86 o 
  11   7   4        1.25       -2.76      4.04 o 
 -11   8   4      104.39      129.72      9.30 o 
 -10   8   4      166.34      155.62     19.98 o 
  -9   8   4       40.10       46.39      3.50 o 
  -8   8   4      420.53      425.66     12.44 o 
  -7   8   4      947.03      944.58     32.09 o 
  -6   8   4        0.01        2.49      1.49 o 
  -5   8   4      248.68      247.46      9.11 o 
  -4   8   4      800.47      782.11     21.61 o 
  -3   8   4        5.74       13.54      1.31 o 
  -2   8   4       98.46       99.35      2.65 o 
  -1   8   4     1064.26     1052.84     30.91 o 
   0   8   4      400.18      422.17      7.36 o 
   1   8   4      820.61      836.89     19.40 o 
   2   8   4      506.13      500.58      7.63 o 
   3   8   4       49.81       43.75      2.44 o 
   4   8   4      242.73      225.05      3.99 o 
   5   8   4      391.41      364.13      7.90 o 
   6   8   4      126.58      131.20      8.76 o 
   7   8   4       15.78       14.60      4.83 o 
   8   8   4        0.74        2.53      7.69 o 
   9   8   4        0.01        1.17      3.59 o 
  10   8   4       53.33       57.49      7.80 o 
 -11   9   4      104.46      117.30      8.99 o 
 -10   9   4       39.82       58.31      7.38 o 
  -9   9   4      876.92      918.04     13.55 o 
  -8   9   4       33.67       40.48      3.32 o 
  -7   9   4       33.13       41.96      3.22 o 
  -6   9   4      150.35      159.63      4.24 o 
  -5   9   4      116.90      120.37      3.24 o 
  -4   9   4       35.51       46.26      2.23 o 
  -3   9   4     1169.63     1113.05     12.66 o 
  -2   9   4      211.15      184.15      3.64 o 
  -1   9   4      350.33      364.65     13.57 o 
   0   9   4      177.65      167.66      4.14 o 
   1   9   4      624.02      591.33     26.17 o 
   2   9   4       29.29       27.40      2.34 o 
   3   9   4      434.09      419.56      6.29 o 
   4   9   4      127.16      122.75      7.75 o 
   5   9   4      255.38      253.41      8.34 o 
   6   9   4      105.44      120.30     10.54 o 
   7   9   4       55.14       55.68      3.52 o 
   8   9   4      327.94      334.66     12.60 o 
   9   9   4       30.19       26.05      4.57 o 
  10   9   4      127.94      143.37      7.01 o 
 -10  10   4        3.77        5.98      4.89 o 
  -9  10   4      166.35      186.95      7.25 o 
  -8  10   4      428.17      460.29     23.54 o 
  -7  10   4       34.86       32.09      3.06 o 
  -6  10   4       83.88       81.25      3.05 o 
  -5  10   4      293.94      289.67      4.87 o 
  -4  10   4      774.02      665.88     12.47 o 
  -3  10   4       15.81       19.98      2.74 o 
  -2  10   4      707.69      728.22     16.62 o 
  -1  10   4       28.04       30.65      2.56 o 
   0  10   4      675.56      638.51     21.82 o 
   1  10   4      500.37      491.31      8.03 o 
   2  10   4       14.26       13.70      2.12 o 
   3  10   4       14.22       16.75      2.31 o 
   4  10   4      395.58      408.23      8.17 o 
   5  10   4        4.10        6.50      2.40 o 
   6  10   4       46.71       48.21      5.60 o 
   7  10   4      592.04      587.45     13.65 o 
   8  10   4      195.95      181.32      7.33 o 
   9  10   4        2.70        3.35      4.03 o 
 -10  11   4       61.83       76.14      9.15 o 
  -9  11   4       12.48       21.56      3.99 o 
  -8  11   4      251.49      274.25     16.60 o 
  -7  11   4      205.00      220.62     14.16 o 
  -6  11   4      316.66      308.96     10.77 o 
  -5  11   4      141.34      122.09      4.24 o 
  -4  11   4      354.99      338.00      6.30 o 
  -3  11   4        6.19        3.73      1.72 o 
  -2  11   4       32.22       29.56      2.32 o 
  -1  11   4      200.91      165.11      7.84 o 
   0  11   4     1075.84     1058.42     64.42 o 
   1  11   4       18.18       12.92      2.21 o 
   2  11   4      119.30      107.49      3.85 o 
   3  11   4      341.17      339.51      6.32 o 
   4  11   4        0.31        2.70      2.13 o 
   5  11   4       18.37       14.72      2.96 o 
   6  11   4       89.16       97.05      4.29 o 
   7  11   4       65.14       66.97      5.85 o 
   8  11   4      143.07      142.32      6.67 o 
  -9  12   4       42.72       49.68      5.18 o 
  -8  12   4       60.00       64.38      5.14 o 
  -7  12   4        1.33       -2.81      4.05 o 
  -6  12   4       25.82       28.22      5.51 o 
  -5  12   4      194.86      170.73     12.60 o 
  -4  12   4        0.56        0.87      2.19 o 
  -3  12   4       58.12       56.24      2.77 o 
  -2  12   4      222.60      191.79      5.05 o 
  -1  12   4      553.16      507.09      7.82 o 
   0  12   4        0.60        1.73      1.96 o 
   1  12   4       52.66       48.08      3.21 o 
   2  12   4      377.52      364.63      9.48 o 
   3  12   4       92.94       80.75      3.75 o 
   4  12   4        4.38        3.98      3.20 o 
   5  12   4        3.07        3.53      3.16 o 
   6  12   4       12.19        7.24      3.51 o 
   7  12   4       53.40       58.40      5.22 o 
   8  12   4      192.90      184.29     10.97 o 
  -8  13   4       11.31       12.63      5.20 o 
  -7  13   4       37.18       45.94      6.55 o 
  -6  13   4        2.13        1.30      4.05 o 
  -5  13   4        0.65       -0.61      3.08 o 
  -4  13   4      111.47      102.11      5.95 o 
  -3  13   4      208.27      187.44      4.48 o 
  -2  13   4       15.03       16.51      2.26 o 
  -1  13   4        2.84        3.19      2.21 o 
   0  13   4      301.18      263.53      8.37 o 
   1  13   4        2.32        2.48      2.23 o 
   2  13   4      213.66      220.74      9.82 o 
   3  13   4       42.25       51.58      4.48 o 
   4  13   4        7.16        7.16      3.32 o 
   5  13   4       10.07        7.32      6.76 o 
   6  13   4        1.63        1.97      6.65 o 
   7  13   4        0.08       -1.08      3.90 o 
  -6  14   4        3.69        6.81      4.78 o 
  -5  14   4        0.01        1.89      3.14 o 
  -4  14   4       12.80       12.99      3.52 o 
  -3  14   4       12.04       19.54      3.80 o 
  -2  14   4       63.39       51.51      4.55 o 
  -1  14   4        9.14       13.91      2.74 o 
   0  14   4      146.48      144.18      6.59 o 
   1  14   4       39.76       39.94      4.92 o 
   2  14   4       40.61       46.05      3.85 o 
   3  14   4       71.77       72.29      5.09 o 
   4  14   4        7.69        4.28      3.42 o 
   5  14   4        9.55       14.84      4.17 o 
  -5  15   4        2.26       -2.13      4.42 o 
  -4  15   4       35.07       32.02      4.66 o 
  -3  15   4       20.27       28.29      6.83 o 
  -2  15   4        0.69       -4.38      2.92 o 
  -1  15   4       69.25       65.20      5.18 o 
   0  15   4       71.36       70.14      6.78 o 
   1  15   4        0.06        0.66      3.84 o 
   2  15   4       49.48       50.15      3.90 o 
   3  15   4       81.58       85.80      5.69 o 
  -1  16   4       60.29       62.39      5.49 o 
   0  16   4       45.53       42.62      5.08 o 
 -13   1   5        9.85       13.73      4.34 o 
 -12   1   5       18.82       27.73      4.42 o 
 -11   1   5        0.01        1.30      3.10 o 
 -10   1   5       23.96       29.70      4.00 o 
  -9   1   5       59.65       60.61      4.28 o 
  -8   1   5      487.00      462.16      8.49 o 
  -7   1   5      625.88      600.81     43.47 o 
  -6   1   5       98.38      121.71      5.87 o 
  -5   1   5        0.02        1.04      1.56 o 
  -4   1   5      608.22      480.55      6.58 o 
  -3   1   5     1025.41      898.16    119.95 o 
  -2   1   5      200.17      175.37     12.65 o 
  -1   1   5      114.68      144.91      5.64 o 
   0   1   5      989.16     1139.05     30.52 o 
   1   1   5        2.82        9.75      1.04 o 
   2   1   5      246.98      266.43      9.07 o 
   3   1   5      737.49      793.05     19.19 o 
   4   1   5      406.63      401.88     13.40 o 
   5   1   5        8.80       14.48      1.27 o 
   6   1   5      467.03      466.69     27.03 o 
   7   1   5     3098.04     2978.66    108.95 o 
   8   1   5        0.67        1.23      3.40 o 
   9   1   5      239.08      223.21     10.92 o 
  10   1   5        4.50        5.96      3.43 o 
  11   1   5       49.25       52.36      6.44 o 
 -13   2   5      164.49      165.46     13.90 o 
 -12   2   5      226.03      228.93      8.10 o 
 -11   2   5       31.34       40.25      4.56 o 
 -10   2   5       94.89       93.75      5.09 o 
  -9   2   5     1072.95     1085.75     19.64 o 
  -8   2   5      244.16      235.67     13.85 o 
  -7   2   5      393.52      380.73     65.69 o 
  -6   2   5       83.80       69.64     13.64 o 
  -5   2   5      286.91      276.01     23.10 o 
  -4   2   5      233.70      261.77      5.01 o 
  -3   2   5      454.38      487.28     14.66 o 
  -2   2   5      474.85      411.92     37.99 o 
  -1   2   5       31.01       36.99      2.20 o 
   0   2   5      170.96      151.56      4.81 o 
   1   2   5      158.43      242.03      8.03 o 
   2   2   5     1329.84     1366.80      7.46 o 
   3   2   5      326.95      314.54     10.57 o 
   4   2   5      231.30      266.34     13.64 o 
   5   2   5     1417.65     1420.77     22.78 o 
   6   2   5      636.81      658.07     19.03 o 
   7   2   5      140.13      150.81      8.66 o 
   8   2   5        0.15       -0.80      3.73 o 
   9   2   5       50.84       52.97      3.74 o 
  10   2   5      263.81      221.98     11.18 o 
  11   2   5        0.97       -1.62      3.45 o 
 -13   3   5        0.12        4.55      4.39 o 
 -12   3   5        0.08       -2.69      3.68 o 
 -11   3   5      544.98      548.26     38.59 o 
 -10   3   5      203.74      227.08     13.02 o 
  -9   3   5       18.21       23.79      7.87 o 
  -8   3   5      893.50      852.43     74.71 o 
  -7   3   5      320.39      310.10     20.27 o 
  -6   3   5        7.79        3.33      1.50 o 
  -5   3   5       58.09       42.36      3.49 o 
  -4   3   5     2313.88     2333.80     24.66 o 
  -3   3   5     2531.28     2561.80     87.57 o 
  -2   3   5        1.02       12.96      2.28 o 
  -1   3   5      751.71      852.65     35.48 o 
   0   3   5      447.35      461.76     29.45 o 
   1   3   5     1046.10     1129.64     28.02 o 
   2   3   5      627.33      698.01     25.81 o 
   3   3   5      520.01      577.14     25.73 o 
   4   3   5     1268.94     1241.92     30.00 o 
   5   3   5      710.84      641.53     20.58 o 
   6   3   5       52.87       54.53      2.75 o 
   7   3   5       85.89       56.85      3.10 o 
   8   3   5      165.04      144.59     16.45 o 
   9   3   5       50.58       52.02      3.75 o 
  10   3   5      189.13      174.50     12.32 o 
  11   3   5      105.80      108.17      5.18 o 
 -13   4   5       24.11       28.98      5.24 o 
 -12   4   5       70.09       86.00      8.94 o 
 -11   4   5      109.64      116.57     10.32 o 
 -10   4   5      476.66      457.15     25.91 o 
  -9   4   5      383.96      390.58     22.79 o 
  -8   4   5       14.58       15.98      2.97 o 
  -7   4   5      590.72      551.12     32.99 o 
  -6   4   5      704.14      652.17     48.62 o 
  -5   4   5      903.30      932.02     47.87 o 
  -4   4   5      361.67      365.05      9.80 o 
  -3   4   5      210.15      173.82      4.67 o 
  -2   4   5     3108.06     3348.20     74.65 o 
  -1   4   5     5306.93     5940.18    145.16 o 
   0   4   5      321.30      347.35     14.08 o 
   1   4   5       80.16       85.75      7.33 o 
   2   4   5      159.48      128.32      9.24 o 
   3   4   5     2164.04     2230.23     96.18 o 
   4   4   5      568.04      581.61     23.11 o 
   5   4   5      593.71      566.30     27.44 o 
   6   4   5      221.18      206.60     10.93 o 
   7   4   5      389.69      391.74      9.41 o 
   8   4   5       94.54       81.92      4.79 o 
   9   4   5        2.24        2.58      2.68 o 
  10   4   5      382.52      352.55     14.21 o 
  11   4   5       18.94       14.29      5.54 o 
 -12   5   5       62.75       62.98      5.32 o 
 -11   5   5        0.96        1.56      3.42 o 
 -10   5   5        4.00        0.81      2.92 o 
  -9   5   5       50.38       52.99      8.00 o 
  -8   5   5      475.86      436.05     47.58 o 
  -7   5   5      877.03      899.37     42.40 o 
  -6   5   5     1242.43     1226.10     33.69 o 
  -5   5   5      611.87      601.54      9.29 o 
  -4   5   5     1359.46     1480.07     43.92 o 
  -3   5   5      116.33      116.03      2.52 o 
  -2   5   5       23.45       31.20      1.45 o 
  -1   5   5     4320.78     4677.89     46.27 o 
   0   5   5     2919.88     3415.56     65.08 o 
   1   5   5       72.96      103.11      2.27 o 
   2   5   5      151.24      148.99      2.96 o 
   3   5   5       61.53       69.59      2.87 o 
   4   5   5     2065.13     2149.74     95.57 o 
   5   5   5      615.19      657.96     30.56 o 
   6   5   5       17.93       22.11      2.10 o 
   7   5   5      574.62      512.36     13.88 o 
   8   5   5      346.55      340.58     20.21 o 
   9   5   5      101.16       92.88      4.38 o 
  10   5   5       34.76       46.31      5.58 o 
  11   5   5       18.84       20.96      4.86 o 
 -12   6   5      137.37      159.45     17.75 o 
 -11   6   5        2.68        4.12      3.92 o 
 -10   6   5       14.08       15.48      4.34 o 
  -9   6   5       41.82       46.83      4.20 o 
  -8   6   5      102.65      105.04      4.00 o 
  -7   6   5      197.47      186.77      7.26 o 
  -6   6   5        2.51        1.65      1.41 o 
  -5   6   5       49.93       54.56      2.22 o 
  -4   6   5      739.34      746.15     31.02 o 
  -3   6   5       35.79       30.89      1.55 o 
  -2   6   5      235.23      281.99      4.36 o 
  -1   6   5      278.11      335.70      5.17 o 
   0   6   5     4194.38     4155.57    106.90 o 
   1   6   5      463.55      538.65     13.39 o 
   2   6   5      512.09      526.99      7.34 o 
   3   6   5      667.34      677.36     18.22 o 
   4   6   5       11.72       24.07      3.92 o 
   5   6   5      257.14      253.65      9.13 o 
   6   6   5      382.88      389.62      6.38 o 
   7   6   5       30.23       31.56      3.92 o 
   8   6   5      192.99      153.93     24.69 o 
   9   6   5      260.81      236.94      8.89 o 
  10   6   5        2.14        2.23      6.68 o 
  11   6   5        5.38        8.37      4.50 o 
 -12   7   5       13.98       22.36      7.43 o 
 -11   7   5      158.18      196.57      7.51 o 
 -10   7   5        6.41        6.05      3.06 o 
  -9   7   5      137.91      152.20     15.24 o 
  -8   7   5      114.41      114.34      4.89 o 
  -7   7   5       64.07       61.21      2.96 o 
  -6   7   5      287.07      294.60      9.58 o 
  -5   7   5        1.63        2.87      1.39 o 
  -4   7   5        1.16       -0.84      1.19 o 
  -3   7   5      567.07      597.49     14.68 o 
  -2   7   5      601.63      645.27      9.56 o 
  -1   7   5       27.37       31.19      2.23 o 
   0   7   5      368.84      370.16      5.51 o 
   1   7   5      446.72      489.89     22.86 o 
   2   7   5      133.32      147.24      8.26 o 
   3   7   5        6.16       -1.21      1.40 o 
   4   7   5      228.63      220.94      5.92 o 
   5   7   5       25.21       29.05      2.71 o 
   6   7   5       10.13       17.67      2.44 o 
   7   7   5      469.95      485.82      9.79 o 
   8   7   5       10.21       17.25      3.63 o 
   9   7   5      104.97      102.33      6.00 o 
  10   7   5      240.68      203.82     16.16 o 
 -11   8   5       59.02       60.72      5.50 o 
 -10   8   5        3.62        3.49      3.40 o 
  -9   8   5       17.07       22.46      3.09 o 
  -8   8   5        1.20        1.56      2.18 o 
  -7   8   5       24.18       26.42      2.75 o 
  -6   8   5      209.43      208.37      4.46 o 
  -5   8   5       81.45       75.76      2.69 o 
  -4   8   5      584.79      573.63     18.68 o 
  -3   8   5        7.19        8.02      1.33 o 
  -2   8   5      104.80      120.41      4.40 o 
  -1   8   5       27.25       30.09      3.42 o 
   0   8   5        8.25       10.79      1.75 o 
   1   8   5        7.68        5.12      2.43 o 
   2   8   5        6.99        9.96      1.70 o 
   3   8   5      723.65      733.27     11.45 o 
   4   8   5      839.02      769.96     35.31 o 
   5   8   5        0.03       -1.93      1.91 o 
   6   8   5       60.91       70.79      3.64 o 
   7   8   5        5.61        5.88      3.35 o 
   8   8   5      228.22      240.88     15.75 o 
   9   8   5        1.51       -0.60      3.53 o 
  10   8   5       62.45       77.12      6.32 o 
 -11   9   5        0.99        0.83      5.66 o 
 -10   9   5      125.66      151.91      9.61 o 
  -9   9   5      142.91      174.29      5.55 o 
  -8   9   5        0.10       -0.87      2.41 o 
  -7   9   5      402.89      417.99     14.30 o 
  -6   9   5       48.06       42.51      2.47 o 
  -5   9   5      251.82      249.61      6.29 o 
  -4   9   5       14.45       14.81      2.09 o 
  -3   9   5      185.58      178.32      3.80 o 
  -2   9   5       31.02       35.03      2.24 o 
  -1   9   5        4.12        1.48      1.56 o 
   0   9   5      459.90      482.40      6.88 o 
   1   9   5      402.24      399.52      9.01 o 
   2   9   5      109.81      104.16      3.58 o 
   3   9   5       64.24       58.59      4.14 o 
   4   9   5        5.33        3.52      2.42 o 
   5   9   5      116.25      115.26      4.08 o 
   6   9   5       21.33       25.57      3.02 o 
   7   9   5        7.74        5.60      3.67 o 
   8   9   5        0.33        7.29      3.84 o 
   9   9   5      108.55       97.19     11.38 o 
 -10  10   5        0.06        7.74      5.20 o 
  -9  10   5      129.52      142.77      7.98 o 
  -8  10   5       51.18       58.22      3.77 o 
  -7  10   5       11.01       15.03      2.66 o 
  -6  10   5      132.27      142.00      6.47 o 
  -5  10   5      100.79       91.65      4.84 o 
  -4  10   5        0.02        1.60      1.94 o 
  -3  10   5       34.92       32.05      3.02 o 
  -2  10   5      176.45      184.20      4.03 o 
  -1  10   5       66.38       65.72      3.12 o 
   0  10   5      471.59      426.33     14.78 o 
   1  10   5      311.70      273.81     16.65 o 
   2  10   5      588.88      601.11     11.21 o 
   3  10   5       18.54       16.98      2.26 o 
   4  10   5        9.35       10.23      2.51 o 
   5  10   5      200.24      190.01      6.14 o 
   6  10   5      105.49      105.09      4.75 o 
   7  10   5       93.91       81.24      5.24 o 
   8  10   5        4.08        1.67      3.76 o 
   9  10   5        3.83       -3.01      6.70 o 
  -9  11   5       47.18       63.00      4.96 o 
  -8  11   5      394.85      443.97     21.70 o 
  -7  11   5       41.33       46.73      4.68 o 
  -6  11   5        0.78        0.02      2.15 o 
  -5  11   5       44.22       45.05      3.28 o 
  -4  11   5      151.38      163.26      9.45 o 
  -3  11   5        3.15        0.69      1.68 o 
  -2  11   5       89.76       94.63      3.21 o 
  -1  11   5        2.57        1.31      1.83 o 
   0  11   5       75.22       72.70      3.46 o 
   1  11   5      449.06      432.82     17.59 o 
   2  11   5       26.95       30.48      2.80 o 
   3  11   5        4.76        3.97      2.01 o 
   4  11   5       82.71       81.79      3.91 o 
   5  11   5      289.00      280.33      6.47 o 
   6  11   5        2.54        3.66      2.89 o 
   7  11   5      116.62      111.14      4.72 o 
   8  11   5       52.48       58.08      6.55 o 
  -8  12   5       60.72       55.45      6.76 o 
  -7  12   5       43.87       54.00      6.08 o 
  -6  12   5      126.17      117.08      5.53 o 
  -5  12   5       21.21       23.58      3.05 o 
  -4  12   5       28.52       27.03      2.97 o 
  -3  12   5      256.96      261.35      7.15 o 
  -2  12   5       34.00       34.40      2.59 o 
  -1  12   5       72.30       78.30      3.65 o 
   0  12   5      489.74      483.05     18.59 o 
   1  12   5       32.64       36.04      4.42 o 
   2  12   5       82.27       79.81      3.84 o 
   3  12   5      106.54      104.75      5.29 o 
   4  12   5       36.42       44.88      4.58 o 
   5  12   5       16.35       24.71      3.27 o 
   6  12   5      159.46      149.19      5.41 o 
   7  12   5       10.63       13.46      3.45 o 
  -7  13   5      163.58      160.43      9.82 o 
  -6  13   5        2.36        1.87      4.37 o 
  -5  13   5      586.33      553.56     21.28 o 
  -4  13   5       29.21       34.27      3.33 o 
  -3  13   5        0.38        1.16      2.02 o 
  -2  13   5      183.46      181.99      4.56 o 
  -1  13   5      214.59      204.09      9.92 o 
   0  13   5        0.44        0.10      2.19 o 
   1  13   5       40.32       52.10      3.69 o 
   2  13   5      346.02      331.90     15.86 o 
   3  13   5       27.16       32.81      4.56 o 
   4  13   5      107.13      113.08      5.81 o 
   5  13   5       52.98       63.32      5.21 o 
   6  13   5       70.61       70.14      5.51 o 
  -6  14   5       49.02       54.93      7.38 o 
  -5  14   5       55.65       68.70      6.21 o 
  -4  14   5      249.75      241.88     12.42 o 
  -3  14   5      135.98      134.01      6.25 o 
  -2  14   5       71.09       56.88      3.19 o 
  -1  14   5       37.65       45.24      4.62 o 
   0  14   5      479.21      443.68     10.50 o 
   1  14   5       54.06       55.72      3.92 o 
   2  14   5        1.65        1.26      3.53 o 
   3  14   5      422.30      425.36     10.42 o 
   4  14   5       38.68       32.61      4.63 o 
  -4  15   5      142.86      139.55      8.00 o 
  -3  15   5      109.04      110.74      6.28 o 
  -2  15   5      110.35      104.53      5.86 o 
  -1  15   5      172.62      154.01      4.77 o 
   0  15   5        2.93       -1.14      2.79 o 
   1  15   5      167.76      150.57      5.48 o 
   2  15   5      172.40      166.62      7.29 o 
 -13   0   6       48.08       66.21      9.15 o 
 -12   0   6       38.99       31.23      6.96 o 
 -11   0   6        1.50       -3.33      4.37 o 
 -10   0   6      204.11      197.07      9.51 o 
  -9   0   6      917.41      848.25     17.36 o 
  -8   0   6     1092.84     1052.91     18.14 o 
  -7   0   6      778.69      691.31     13.98 o 
  -6   0   6      488.94      453.02     10.76 o 
  -5   0   6      390.66      376.05      9.30 o 
  -4   0   6       61.07       31.96      3.38 o 
  -3   0   6     1017.92      746.19     11.38 o 
  -2   0   6      331.81      410.77      8.11 o 
  -1   0   6      226.92      199.56      5.51 o 
   0   0   6       97.86       80.94      2.57 o 
   1   0   6      383.74      447.10      7.85 o 
   2   0   6       34.71       66.05      3.53 o 
   3   0   6     1224.68     1378.94     40.77 o 
   4   0   6      998.32     1052.57     46.77 o 
   5   0   6     1071.66     1107.28    135.69 o 
   6   0   6      612.02      631.96     37.47 o 
   7   0   6     1013.50      952.30     78.29 o 
   8   0   6       86.39       73.59      6.39 o 
   9   0   6     1213.81     1066.48     21.10 o 
  10   0   6       63.14       69.48      9.51 o 
  11   0   6      113.00      107.99      9.15 o 
 -13   1   6       32.40       40.49      5.27 o 
 -12   1   6       79.84       94.58      5.81 o 
 -11   1   6       27.37       34.43      7.72 o 
 -10   1   6      219.01      185.38      6.54 o 
  -9   1   6      869.04      944.14    111.97 o 
  -8   1   6       20.75       36.45      3.67 o 
  -7   1   6       36.28       37.56      4.73 o 
  -6   1   6      319.27      263.68     34.33 o 
  -5   1   6     1846.38     1566.45     23.96 o 
  -4   1   6      688.32      553.91     33.99 o 
  -3   1   6      330.77      229.78     20.29 o 
  -2   1   6     1425.94     1361.20     15.02 o 
  -1   1   6       27.59       29.03      1.66 o 
   0   1   6      153.84      203.60      5.77 o 
   1   1   6       66.36       53.97      2.81 o 
   2   1   6      107.67      117.58      5.25 o 
   3   1   6        8.93        3.87      1.12 o 
   4   1   6      795.86      886.77     13.14 o 
   5   1   6       32.16       35.79      2.01 o 
   6   1   6      137.31      109.07      3.03 o 
   7   1   6      484.29      487.06     35.75 o 
   8   1   6       61.93       62.53      5.50 o 
   9   1   6       55.00       64.59      6.03 o 
  10   1   6      165.27      142.04      6.65 o 
  11   1   6       44.91       45.43      8.68 o 
 -13   2   6      159.52      173.36     16.71 o 
 -12   2   6       69.97      103.29     18.06 o 
 -11   2   6       24.30       35.20      4.39 o 
 -10   2   6      282.27      292.85     10.06 o 
  -9   2   6       27.63       28.19      3.92 o 
  -8   2   6        4.96        6.43      2.70 o 
  -7   2   6      585.54      564.50     12.73 o 
  -6   2   6       26.59       20.80      2.65 o 
  -5   2   6       35.68       27.42      2.66 o 
  -4   2   6     1786.20     1785.01     82.42 o 
  -3   2   6      689.26      587.77    144.71 o 
  -2   2   6      388.17      400.66     45.32 o 
  -1   2   6     1294.89     1487.14     72.03 o 
   0   2   6      178.80      211.57      7.19 o 
   1   2   6     1226.23     1392.96     29.25 o 
   2   2   6      432.18      405.04     12.37 o 
   3   2   6       91.37      102.02      3.75 o 
   4   2   6       14.00       15.82      1.33 o 
   5   2   6       78.02       57.83      2.48 o 
   6   2   6       29.03       32.05      2.84 o 
   7   2   6       15.75       22.42      4.28 o 
   8   2   6      432.17      413.60     19.71 o 
   9   2   6       12.25        9.91      2.81 o 
  10   2   6       81.78       74.95      4.25 o 
  11   2   6       27.41       31.50      5.87 o 
 -13   3   6       27.54       29.76      6.31 o 
 -12   3   6      169.54      194.48      7.68 o 
 -11   3   6       24.51       29.30     11.10 o 
 -10   3   6       86.48       92.15      5.24 o 
  -9   3   6       20.75       18.71      4.76 o 
  -8   3   6     1184.53     1190.89     82.57 o 
  -7   3   6       17.24       18.54      2.67 o 
  -6   3   6       95.69      100.05     10.67 o 
  -5   3   6      310.45      386.70     21.19 o 
  -4   3   6       73.28       91.17      3.27 o 
  -3   3   6       92.67       94.19      6.07 o 
  -2   3   6     1181.75     1221.08     49.03 o 
  -1   3   6        0.91        2.92      0.93 o 
   0   3   6       55.13       47.59      2.75 o 
   1   3   6      705.82      837.31     31.45 o 
   2   3   6      414.48      483.33      8.11 o 
   3   3   6        0.10        2.15      1.19 o 
   4   3   6       25.12       36.40      2.98 o 
   5   3   6       10.07       18.16      3.74 o 
   6   3   6       48.96       52.28      4.10 o 
   7   3   6       35.26       42.62      3.20 o 
   8   3   6        5.08        3.99      2.68 o 
   9   3   6       18.39       19.88      3.44 o 
  10   3   6       31.18       37.50      6.68 o 
  11   3   6        9.51        6.07      3.82 o 
 -12   4   6       17.11       20.47      4.24 o 
 -11   4   6        8.34       12.39      4.22 o 
 -10   4   6        0.01       -4.12      2.75 o 
  -9   4   6        1.56       -1.23      3.25 o 
  -8   4   6      238.60      235.90     19.16 o 
  -7   4   6        0.10       -0.18      1.76 o 
  -6   4   6       76.82       69.54      5.33 o 
  -5   4   6       34.67       38.79      2.42 o 
  -4   4   6       31.47       21.16      1.91 o 
  -3   4   6       65.21       66.72      2.40 o 
  -2   4   6       63.35       74.81      2.12 o 
  -1   4   6        2.89        3.13      1.09 o 
   0   4   6        9.20       11.76      1.30 o 
   1   4   6       28.99       43.07      2.57 o 
   2   4   6      181.19      186.73      3.82 o 
   3   4   6       40.83       58.72      3.39 o 
   4   4   6        0.03        3.84      1.58 o 
   5   4   6       31.68       38.81      3.47 o 
   6   4   6      127.81      130.71      4.01 o 
   7   4   6       56.07       62.60      3.48 o 
   8   4   6       23.53       31.81      3.53 o 
   9   4   6       67.67       74.68      4.41 o 
  10   4   6       55.62       67.36      4.84 o 
  11   4   6        0.39       10.81      4.63 o 
 -12   5   6       50.67       52.98      7.12 o 
 -11   5   6       33.40       25.91      5.85 o 
 -10   5   6       14.67       16.41      3.71 o 
  -9   5   6      171.62      171.21     23.96 o 
  -8   5   6      499.31      491.19     81.67 o 
  -7   5   6       17.92       22.94      4.41 o 
  -6   5   6        5.56        0.26      1.71 o 
  -5   5   6      465.42      522.28     21.08 o 
  -4   5   6       12.97       16.94      1.87 o 
  -3   5   6       23.39       27.03      1.94 o 
  -2   5   6       38.93       39.87      1.79 o 
  -1   5   6        2.81        5.33      1.31 o 
   0   5   6      470.45      532.78     11.90 o 
   1   5   6      143.55      155.69      4.46 o 
   2   5   6       12.21       17.08      4.05 o 
   3   5   6        0.29        0.88      1.67 o 
   4   5   6        7.06       15.66      2.81 o 
   5   5   6       73.53       73.99      4.37 o 
   6   5   6        1.35        2.55      2.45 o 
   7   5   6        8.11        4.36      7.95 o 
   8   5   6        0.66        2.59      3.05 o 
   9   5   6        9.29        7.64      3.91 o 
  10   5   6       38.82       44.08      5.43 o 
 -12   6   6       23.55       28.28      6.39 o 
 -11   6   6       15.89       20.20      4.49 o 
 -10   6   6       80.47       71.61     11.41 o 
  -9   6   6      176.69      174.13      6.48 o 
  -8   6   6      484.26      442.94     42.46 o 
  -7   6   6     1156.69     1199.50    101.78 o 
  -6   6   6       80.51       82.28      3.09 o 
  -5   6   6      114.83      133.38      3.22 o 
  -4   6   6     1232.00     1310.78     53.53 o 
  -3   6   6     1476.10     1483.44     48.92 o 
  -2   6   6      327.33      360.45     12.53 o 
  -1   6   6      368.44      389.43     14.50 o 
   0   6   6      443.72      462.58      7.69 o 
   1   6   6      141.86      148.89      5.82 o 
   2   6   6        1.83        1.31      1.80 o 
   3   6   6      148.65      127.23      4.45 o 
   4   6   6      497.37      538.35     40.72 o 
   5   6   6      311.00      271.81      8.69 o 
   6   6   6      115.90      114.11      5.05 o 
   7   6   6       20.34       17.32      3.56 o 
   8   6   6       12.56       11.99      4.03 o 
   9   6   6       42.54       51.87      9.28 o 
  10   6   6        3.99        3.24      4.12 o 
 -11   7   6        0.57        6.51      4.20 o 
 -10   7   6       11.30        9.27      3.67 o 
  -9   7   6      188.69      195.48     10.50 o 
  -8   7   6       48.09       46.42      4.03 o 
  -7   7   6      148.97      149.51      6.16 o 
  -6   7   6     1089.78     1111.55     21.31 o 
  -5   7   6      115.48      138.20      6.66 o 
  -4   7   6       91.21       93.44      4.85 o 
  -3   7   6      532.41      514.88      6.29 o 
  -2   7   6     2843.80     2883.85     70.35 o 
  -1   7   6      473.95      527.20      7.47 o 
   0   7   6       27.46       31.74      2.29 o 
   1   7   6       29.79       27.96      2.28 o 
   2   7   6        4.83        6.38      1.66 o 
   3   7   6        4.52        4.85      2.30 o 
   4   7   6     1498.58     1374.81     46.20 o 
   5   7   6      423.46      373.96     21.89 o 
   6   7   6       50.61       57.73      3.48 o 
   7   7   6      404.93      346.50      8.75 o 
   8   7   6       26.64       34.09      5.33 o 
   9   7   6       13.27       16.03      4.20 o 
  10   7   6      200.82      196.64      7.88 o 
 -11   8   6       79.10       87.73      6.01 o 
 -10   8   6      202.72      207.60     27.15 o 
  -9   8   6       32.04       33.55      3.28 o 
  -8   8   6      100.05      100.06      7.22 o 
  -7   8   6      154.43      174.70      7.27 o 
  -6   8   6        1.14        0.45      1.63 o 
  -5   8   6       81.53      104.17      3.21 o 
  -4   8   6      457.72      457.10      6.86 o 
  -3   8   6      103.60      114.46      3.18 o 
  -2   8   6      192.22      198.91      3.98 o 
  -1   8   6      652.96      670.42     12.07 o 
   0   8   6      591.51      537.47      8.26 o 
   1   8   6       75.53       92.76      4.94 o 
   2   8   6     1587.64     1541.32     24.28 o 
   3   8   6      236.82      198.36      4.62 o 
   4   8   6      170.62      150.48      5.51 o 
   5   8   6      201.60      214.47      5.28 o 
   6   8   6      169.09      156.28      6.49 o 
   7   8   6       91.34       93.50      5.35 o 
   8   8   6      206.97      204.04     11.93 o 
   9   8   6      178.12      159.90     14.24 o 
 -10   9   6        2.00        5.62      4.12 o 
  -9   9   6       92.83       88.24      4.93 o 
  -8   9   6      121.74      135.14     11.25 o 
  -7   9   6        0.20       -0.91      1.78 o 
  -6   9   6       59.57       63.59      2.85 o 
  -5   9   6      728.33      686.40     27.01 o 
  -4   9   6       31.97       33.01      2.73 o 
  -3   9   6      180.08      178.60      3.98 o 
  -2   9   6       30.53       32.46      2.33 o 
  -1   9   6       24.96       16.92      2.25 o 
   0   9   6      900.80      938.66     26.24 o 
   1   9   6      174.26      165.94      4.51 o 
   2   9   6       70.73       80.13      3.44 o 
   3   9   6      530.42      567.56     15.02 o 
   4   9   6      147.71      159.47      5.77 o 
   5   9   6      238.20      236.75      7.99 o 
   6   9   6      328.60      330.60     24.26 o 
   7   9   6      178.80      170.31      9.93 o 
   8   9   6       12.87       18.04      4.48 o 
   9   9   6       64.06       60.97      6.21 o 
 -10  10   6      125.68      146.53     14.81 o 
  -9  10   6       36.32       44.86      4.07 o 
  -8  10   6       66.26       75.44      4.13 o 
  -7  10   6       38.31       47.21      4.39 o 
  -6  10   6      241.61      217.98      5.99 o 
  -5  10   6      108.62      101.86      4.00 o 
  -4  10   6      124.03      138.99      4.42 o 
  -3  10   6      198.60      173.27      5.22 o 
  -2  10   6        0.03        1.20      1.58 o 
  -1  10   6       66.35       67.66      4.35 o 
   0  10   6      119.82       96.47      3.78 o 
   1  10   6       80.13       84.57      3.60 o 
   2  10   6       27.41       30.79      2.74 o 
   3  10   6       58.87       58.90      3.26 o 
   4  10   6       95.29      107.67      7.80 o 
   5  10   6      341.02      354.65      7.11 o 
   6  10   6       12.09       15.09      2.96 o 
   7  10   6       66.95       73.66      5.27 o 
   8  10   6      193.70      180.89      7.46 o 
  -9  11   6       50.84       61.43      7.85 o 
  -8  11   6       89.37      107.63      6.02 o 
  -7  11   6      176.59      162.77     14.45 o 
  -6  11   6        3.32       -0.10      2.38 o 
  -5  11   6       39.53       50.44      3.50 o 
  -4  11   6       22.47       15.65      2.62 o 
  -3  11   6      116.43      105.48      3.49 o 
  -2  11   6       15.37       17.51      2.18 o 
  -1  11   6      123.46      108.21      4.05 o 
   0  11   6      146.05      134.92      5.67 o 
   1  11   6      124.68      121.95      4.40 o 
   2  11   6       59.36       55.57      3.29 o 
   3  11   6       19.58       27.88      3.78 o 
   4  11   6        6.71        6.60      3.35 o 
   5  11   6        0.04       -1.61      2.81 o 
   6  11   6       13.48       18.91      3.52 o 
   7  11   6       67.54       64.93      5.41 o 
  -8  12   6        6.01       14.55      5.92 o 
  -7  12   6        2.30        1.17      3.60 o 
  -6  12   6      111.88      122.28      4.89 o 
  -5  12   6       13.84       21.61      3.94 o 
  -4  12   6       45.78       55.73      3.61 o 
  -3  12   6       27.70       31.46      3.10 o 
  -2  12   6        3.06        3.87      1.93 o 
  -1  12   6       44.78       44.51      3.37 o 
   0  12   6       88.17       73.73      3.73 o 
   1  12   6        7.78        7.36      2.88 o 
   2  12   6       47.60       55.47      3.55 o 
   3  12   6      111.55      115.81      5.68 o 
   4  12   6       73.71       67.64      4.00 o 
   5  12   6       23.49       27.82      3.64 o 
   6  12   6       38.76       54.21      5.06 o 
  -7  13   6       24.55       38.51      6.86 o 
  -6  13   6       22.27       17.36      5.40 o 
  -5  13   6       62.95       64.59      4.08 o 
  -4  13   6       21.92       29.57      5.43 o 
  -3  13   6       31.11       34.07      2.99 o 
  -2  13   6       29.98       34.58      2.92 o 
  -1  13   6       48.37       46.16      3.54 o 
   0  13   6        0.67       -1.22      2.37 o 
   1  13   6       44.62       53.62      3.98 o 
   2  13   6      159.47      161.25      5.37 o 
   3  13   6       11.17       13.17      6.34 o 
   4  13   6       11.88        7.90      5.74 o 
   5  13   6       47.82       54.85      5.26 o 
  -5  14   6        1.54        2.61      3.68 o 
  -4  14   6        1.54        5.25      2.97 o 
  -3  14   6        9.42        3.86      2.45 o 
  -2  14   6       77.37       78.21      4.98 o 
  -1  14   6        1.61        3.57      2.11 o 
   0  14   6       26.83       37.61      3.52 o 
   1  14   6      168.88      157.85      5.54 o 
   2  14   6       13.51       22.09      4.35 o 
   3  14   6       29.88       43.57      5.12 o 
  -3  15   6       96.31      117.36      6.83 o 
  -2  15   6       24.58       24.39      3.05 o 
  -1  15   6       40.14       41.67      3.50 o 
   0  15   6       46.13       59.78      4.27 o 
   1  15   6      106.67       96.52      4.77 o 
 -13   1   7       39.27       49.89      8.21 o 
 -12   1   7        4.47       12.79      4.15 o 
 -11   1   7        0.01       -3.42      3.46 o 
 -10   1   7      101.07      121.38     11.64 o 
  -9   1   7       42.11       46.61      4.37 o 
  -8   1   7      424.59      369.92      8.08 o 
  -7   1   7      270.28      259.99     17.57 o 
  -6   1   7       14.47       10.49      2.46 o 
  -5   1   7      237.63      192.50      7.17 o 
  -4   1   7     1545.98     1341.35    110.28 o 
  -3   1   7       27.73       37.90      9.17 o 
  -2   1   7       33.04       43.21      4.52 o 
  -1   1   7      533.56      530.91      5.55 o 
   0   1   7        7.50        5.19      1.04 o 
   1   1   7      112.68      167.24     10.00 o 
   2   1   7      403.43      450.74     15.81 o 
   3   1   7      361.35      413.89      6.19 o 
   4   1   7      369.02      373.04      9.22 o 
   5   1   7      270.76      260.36      9.72 o 
   6   1   7       49.33       44.10      2.82 o 
   7   1   7        1.51        4.01      2.43 o 
   8   1   7       23.58       25.07     11.62 o 
   9   1   7      110.32      118.26      6.89 o 
  10   1   7        1.18       -5.27      6.65 o 
 -12   2   7        3.33       10.03      4.30 o 
 -11   2   7       34.56       31.87      5.53 o 
 -10   2   7        1.39       -0.97      3.12 o 
  -9   2   7      267.57      259.48     44.64 o 
  -8   2   7        0.14        0.14      2.45 o 
  -7   2   7        3.39        0.81      2.31 o 
  -6   2   7      896.79      720.77     13.82 o 
  -5   2   7      432.51      361.77     32.14 o 
  -4   2   7        3.02        0.39      1.76 o 
  -3   2   7       20.95       10.16      1.95 o 
  -2   2   7       59.50       35.45      8.86 o 
  -1   2   7       24.45       22.62      1.82 o 
   0   2   7      149.89      164.03      3.24 o 
   1   2   7       16.68       12.99      1.43 o 
   2   2   7      111.67      108.13      2.71 o 
   3   2   7      202.35      203.23      3.17 o 
   4   2   7      718.10      715.03     41.42 o 
   5   2   7       13.80       13.53      3.37 o 
   6   2   7      568.61      531.22     35.49 o 
   7   2   7       68.56       64.45      3.62 o 
   8   2   7        3.39       14.05      6.63 o 
   9   2   7       21.79       26.16      5.39 o 
  10   2   7      243.66      214.11      7.93 o 
 -12   3   7        0.04        5.77      4.06 o 
 -11   3   7       50.20       56.64      5.20 o 
 -10   3   7       66.15       67.65      4.74 o 
  -9   3   7       39.46       31.89      3.93 o 
  -8   3   7        7.53        5.50      2.17 o 
  -7   3   7     1269.78     1183.75     71.06 o 
  -6   3   7      158.79      129.02      8.47 o 
  -5   3   7        7.37       15.20      2.91 o 
  -4   3   7     1513.36     1520.92     13.62 o 
  -3   3   7      229.02      257.85     19.62 o 
  -2   3   7        1.84        7.54      1.30 o 
  -1   3   7      860.50      825.92     43.19 o 
   0   3   7        1.01        1.32      1.04 o 
   1   3   7      103.47      102.58      4.93 o 
   2   3   7      431.95      393.43      6.69 o 
   3   3   7       31.55       27.54      2.14 o 
   4   3   7     1268.22     1268.87     51.87 o 
   5   3   7      151.86      134.91      4.68 o 
   6   3   7      379.83      369.46     17.77 o 
   7   3   7      471.14      448.10     16.58 o 
   8   3   7      145.28      127.37     11.20 o 
   9   3   7      494.12      484.57     31.87 o 
  10   3   7       51.55       58.13      7.07 o 
 -12   4   7      270.01      262.04     29.42 o 
 -11   4   7      106.14      118.67     22.40 o 
 -10   4   7       69.22       69.90      5.03 o 
  -9   4   7      169.17      139.80     15.69 o 
  -8   4   7      619.60      633.92     67.47 o 
  -7   4   7      427.16      426.33     39.43 o 
  -6   4   7       31.31       19.41      2.20 o 
  -5   4   7      704.42      743.74     33.88 o 
  -4   4   7       10.04        6.17      2.58 o 
  -3   4   7     1140.30     1148.60     38.86 o 
  -2   4   7     1366.48     1461.08     44.83 o 
  -1   4   7      108.46      121.16      2.62 o 
   0   4   7      573.37      566.61     11.59 o 
   1   4   7       58.06       47.20      2.88 o 
   2   4   7       13.32       18.57      1.87 o 
   3   4   7       82.32       94.14      3.61 o 
   4   4   7      812.02      769.64     32.07 o 
   5   4   7      390.73      414.26     15.63 o 
   6   4   7      177.77      171.68      5.50 o 
   7   4   7     1316.04     1081.14     50.11 o 
   8   4   7        5.24        7.49      2.79 o 
   9   4   7      201.80      208.60      7.42 o 
  10   4   7      210.56      194.37      8.24 o 
 -12   5   7        3.95        4.19      4.73 o 
 -11   5   7      403.21      420.14     29.44 o 
 -10   5   7      165.41      164.12     38.69 o 
  -9   5   7      109.02      105.87     13.17 o 
  -8   5   7      382.51      381.20     22.09 o 
  -7   5   7     1515.15     1648.89    160.15 o 
  -6   5   7      156.11      170.90     11.04 o 
  -5   5   7       75.90       95.16      4.78 o 
  -4   5   7     2059.03     2211.93     38.48 o 
  -3   5   7      357.19      413.11     10.50 o 
  -2   5   7        2.71        9.45      2.17 o 
  -1   5   7     1120.29     1216.44     25.17 o 
   0   5   7       62.59       51.03      3.11 o 
   1   5   7      145.95      150.76     15.28 o 
   2   5   7      410.38      386.06     30.17 o 
   3   5   7     1090.26     1080.76     20.35 o 
   4   5   7      579.36      553.76     10.39 o 
   5   5   7      269.18      269.77     17.25 o 
   6   5   7      123.78      113.34      5.14 o 
   7   5   7        5.10        8.15      3.44 o 
   8   5   7      186.13      168.23      8.45 o 
   9   5   7       23.35       30.68      4.80 o 
  10   5   7       33.82       40.45      5.37 o 
 -11   6   7       93.47       97.20     19.18 o 
 -10   6   7      197.86      190.95     21.33 o 
  -9   6   7      362.29      326.78     55.32 o 
  -8   6   7      757.05      770.32    115.89 o 
  -7   6   7      122.28      113.74      6.35 o 
  -6   6   7      677.01      726.35     37.10 o 
  -5   6   7     1334.85     1388.10     81.94 o 
  -4   6   7      139.66      143.38      3.82 o 
  -3   6   7      467.30      521.78      9.75 o 
  -2   6   7      979.60      908.65     12.36 o 
  -1   6   7      117.04      127.75      4.54 o 
   0   6   7        0.43       -1.35      2.94 o 
   1   6   7      761.21      725.21     14.40 o 
   2   6   7      179.05      177.42      5.34 o 
   3   6   7      570.79      560.70     22.94 o 
   4   6   7      713.68      747.41     22.63 o 
   5   6   7        0.19       -1.81      1.78 o 
   6   6   7        6.80        7.91      3.08 o 
   7   6   7      439.37      435.96      9.73 o 
   8   6   7        1.78        5.39      3.72 o 
   9   6   7        2.40        3.76      3.87 o 
 -11   7   7       55.36       75.48     13.36 o 
 -10   7   7       54.98       55.74      5.44 o 
  -9   7   7       28.97       40.47      4.61 o 
  -8   7   7        8.36        4.06      3.90 o 
  -7   7   7        2.47        1.69      2.17 o 
  -6   7   7        0.02        1.55      1.94 o 
  -5   7   7      427.56      439.50     11.45 o 
  -4   7   7      708.12      665.16     27.73 o 
  -3   7   7       15.38       12.83      1.82 o 
  -2   7   7        0.18        0.28      1.49 o 
  -1   7   7     1681.24     1648.72     18.68 o 
   0   7   7     1172.16     1171.46     18.55 o 
   1   7   7      440.42      423.89      8.10 o 
   2   7   7       42.66       42.96      3.36 o 
   3   7   7      154.99      171.00      7.02 o 
   4   7   7        0.65       -0.99      2.52 o 
   5   7   7       45.47       57.85      3.25 o 
   6   7   7      142.53      133.24      5.80 o 
   7   7   7       36.32       42.32      7.07 o 
   8   7   7      154.14      152.69     10.29 o 
   9   7   7        0.35        1.69      4.18 o 
 -11   8   7        2.26        2.07      4.02 o 
 -10   8   7       29.99       43.13      5.13 o 
  -9   8   7       41.04       35.04      9.35 o 
  -8   8   7        0.69        2.40      5.61 o 
  -7   8   7       41.68       39.76      2.85 o 
  -6   8   7        1.93        1.27      1.74 o 
  -5   8   7       10.83       12.80      2.40 o 
  -4   8   7      341.34      333.39      9.07 o 
  -3   8   7      615.64      667.71     30.57 o 
  -2   8   7      839.59      849.98     18.63 o 
  -1   8   7      949.43      899.18     24.12 o 
   0   8   7     4215.10     4179.76    127.52 o 
   1   8   7       33.49       30.40      3.36 o 
   2   8   7      110.93      112.24      5.38 o 
   3   8   7      201.96      202.72     11.85 o 
   4   8   7       16.44       20.28      3.09 o 
   5   8   7      126.74      127.71      5.96 o 
   6   8   7       70.11       71.09      4.78 o 
   7   8   7       22.10       36.77      7.56 o 
   8   8   7        2.75        0.63      3.80 o 
 -10   9   7       13.85       23.41      6.31 o 
  -9   9   7        2.32        3.31      3.75 o 
  -8   9   7        7.78       12.26      2.87 o 
  -7   9   7       37.26       41.10      3.28 o 
  -6   9   7       11.45       13.14      2.51 o 
  -5   9   7        6.03        1.87      2.07 o 
  -4   9   7      264.05      247.98     15.92 o 
  -3   9   7      356.39      338.51      7.25 o 
  -2   9   7      125.20      122.70      4.41 o 
  -1   9   7      315.82      316.11     10.41 o 
   0   9   7      115.05      102.69      6.93 o 
   1   9   7      384.34      336.65      6.30 o 
   2   9   7      325.39      341.86      8.05 o 
   3   9   7        3.54        6.23      2.75 o 
   4   9   7      155.99      167.33      6.06 o 
   5   9   7       18.17       16.42      2.90 o 
   6   9   7       67.64       87.86      4.23 o 
   7   9   7        9.05        9.15      3.89 o 
   8   9   7       17.20       25.39      9.48 o 
  -9  10   7      249.37      317.48     13.30 o 
  -8  10   7       50.29       54.13      4.94 o 
  -7  10   7        5.90        6.59      2.88 o 
  -6  10   7      177.08      177.77      9.82 o 
  -5  10   7      208.87      217.26      5.63 o 
  -4  10   7        5.33        9.34      2.43 o 
  -3  10   7       34.69       45.87      2.79 o 
  -2  10   7      110.90      109.56      3.51 o 
  -1  10   7      112.33      115.89      4.21 o 
   0  10   7        5.78       15.81      2.38 o 
   1  10   7      116.54      117.26      5.57 o 
   2  10   7      147.01      132.64      4.41 o 
   3  10   7       10.79       15.13      3.11 o 
   4  10   7      102.48      100.76      5.23 o 
   5  10   7       11.48       13.74      3.41 o 
   6  10   7        4.65        4.84      2.83 o 
   7  10   7        4.90        2.06      4.21 o 
  -9  11   7       32.71       59.30      5.62 o 
  -8  11   7       12.63       14.95      4.55 o 
  -7  11   7      272.65      316.56      8.93 o 
  -6  11   7      140.60      138.99      5.74 o 
  -5  11   7        8.45       12.54      2.78 o 
  -4  11   7      101.83      126.75      4.57 o 
  -3  11   7      193.58      174.61      4.45 o 
  -2  11   7        0.06        0.29      1.84 o 
  -1  11   7      105.43      127.96      4.49 o 
   0  11   7        1.15        1.79      2.33 o 
   1  11   7       88.26       83.16      3.92 o 
   2  11   7      444.31      449.90      8.45 o 
   3  11   7        2.51        4.13      3.29 o 
   4  11   7       18.69       26.61      5.77 o 
   5  11   7      374.86      359.66     16.26 o 
   6  11   7      291.56      273.66     10.10 o 
  -7  12   7        5.41        0.11      5.53 o 
  -6  12   7       49.62       53.31      4.07 o 
  -5  12   7       86.92       93.97      5.17 o 
  -4  12   7        3.87        1.78      2.43 o 
  -3  12   7      184.40      199.03      4.93 o 
  -2  12   7      188.67      177.14      4.69 o 
  -1  12   7       22.17       26.90      3.07 o 
   0  12   7      150.42      157.70      5.13 o 
   1  12   7       71.45       73.38      5.27 o 
   2  12   7        0.08       -1.00      2.35 o 
   3  12   7      150.63      158.34      7.41 o 
   4  12   7      380.59      400.00     18.92 o 
   5  12   7       27.47       33.30      3.99 o 
  -6  13   7       51.26       63.64      4.48 o 
  -5  13   7       22.97       26.11      3.49 o 
  -4  13   7      217.07      212.07      6.18 o 
  -3  13   7        0.69       -2.01      2.18 o 
  -2  13   7      115.64      123.13      4.25 o 
  -1  13   7      302.71      310.24      8.61 o 
   0  13   7      191.95      179.05      5.64 o 
   1  13   7       50.89       59.21      3.95 o 
   2  13   7      275.81      287.40     22.76 o 
   3  13   7      181.24      185.32      7.40 o 
   4  13   7       31.16       44.45      4.85 o 
  -4  14   7       24.00       29.30      3.71 o 
  -3  14   7       20.34       21.85      4.43 o 
  -2  14   7       88.93       84.67      3.87 o 
  -1  14   7       27.80       28.32      3.16 o 
   0  14   7      149.95      150.62      5.54 o 
   1  14   7      212.46      192.60      6.13 o 
   2  14   7        0.58        0.94      3.95 o 
 -12   0   8      120.11      155.49     10.65 o 
 -11   0   8       17.21       14.71      6.34 o 
 -10   0   8      128.19      127.74      8.52 o 
  -9   0   8      129.63      118.91      7.90 o 
  -8   0   8       21.94       20.63      5.15 o 
  -7   0   8      353.02      277.78      9.93 o 
  -6   0   8      290.88      230.02      8.73 o 
  -5   0   8       11.67       18.29      3.79 o 
  -4   0   8     3828.49     2865.42     26.09 o 
  -3   0   8       49.10       44.85      4.00 o 
  -2   0   8     1514.97     1231.64     15.80 o 
  -1   0   8      450.84      470.22      9.61 o 
   0   0   8       16.55       28.98      2.22 o 
   1   0   8       56.34       69.98      2.85 o 
   2   0   8       35.72       31.81      3.38 o 
   3   0   8      434.09      427.68      6.78 o 
   4   0   8      487.60      436.06     15.40 o 
   5   0   8      832.74      763.23     15.38 o 
   6   0   8      170.90      161.00      8.06 o 
   7   0   8      241.98      206.27      9.51 o 
   8   0   8      274.66      275.23     11.54 o 
   9   0   8      455.75      407.50     14.24 o 
  10   0   8       21.03       37.16      9.41 o 
 -12   1   8       25.61       34.37      5.13 o 
 -11   1   8        0.83       -0.78      3.51 o 
 -10   1   8       88.79      108.23      8.99 o 
  -9   1   8      229.21      226.59      7.26 o 
  -8   1   8      159.58      125.68      6.70 o 
  -7   1   8       45.45       32.32      3.60 o 
  -6   1   8        0.51       -3.62      3.17 o 
  -5   1   8      517.19      383.82      7.36 o 
  -4   1   8       64.39       58.87      4.03 o 
  -3   1   8        6.59        9.30      1.98 o 
  -2   1   8     1365.28     1258.80     60.91 o 
  -1   1   8       28.58       35.79      1.97 o 
   0   1   8       28.21       30.54      1.91 o 
   1   1   8      121.87      132.16      3.05 o 
   2   1   8      370.24      375.19     13.95 o 
   3   1   8       25.14       29.45      2.06 o 
   4   1   8      542.19      570.76     31.77 o 
   5   1   8        0.03        0.07      1.97 o 
   6   1   8      212.47      190.27      6.96 o 
   7   1   8       61.46       55.60      5.25 o 
   8   1   8      181.23      182.47      6.96 o 
   9   1   8       33.27       56.43      5.63 o 
  10   1   8      232.35      226.51      8.67 o 
 -12   2   8        0.56        0.50      3.98 o 
 -11   2   8        8.07        3.80      7.90 o 
 -10   2   8        1.43        0.26      3.87 o 
  -9   2   8      452.75      451.18     30.09 o 
  -8   2   8      169.51      163.84      6.03 o 
  -7   2   8       60.13       47.51      3.94 o 
  -6   2   8       20.69       22.06      6.03 o 
  -5   2   8       56.58       50.34      3.40 o 
  -4   2   8       87.35       82.93      7.28 o 
  -3   2   8      858.94      766.39     16.32 o 
  -2   2   8        0.19       -0.91      1.26 o 
  -1   2   8      686.20      586.90     33.04 o 
   0   2   8      298.88      240.45      6.22 o 
   1   2   8       63.31       69.03      4.36 o 
   2   2   8       13.17       15.31      2.25 o 
   3   2   8      218.77      235.58     21.00 o 
   4   2   8       24.61       38.65      2.75 o 
   5   2   8       92.32      100.18      9.02 o 
   6   2   8      314.37      288.79     19.43 o 
   7   2   8      327.06      300.92     19.74 o 
   8   2   8        1.63        2.02      3.99 o 
   9   2   8      140.55      139.28      6.61 o 
  10   2   8        0.10       -5.92      6.39 o 
 -12   3   8        8.38       12.59      4.65 o 
 -11   3   8       19.80       25.43      5.74 o 
 -10   3   8       37.91       40.57      9.82 o 
  -9   3   8       65.45       58.81      4.56 o 
  -8   3   8      110.35      112.93     11.28 o 
  -7   3   8        0.68        0.94      1.93 o 
  -6   3   8        3.77        2.52      2.24 o 
  -5   3   8      651.74      613.97     31.12 o 
  -4   3   8       25.77       30.20      2.36 o 
  -3   3   8       58.15       47.81      3.25 o 
  -2   3   8      118.26      106.99      6.32 o 
  -1   3   8      373.64      351.12     25.68 o 
   0   3   8      452.01      456.15     25.39 o 
   1   3   8        0.24       -0.56      3.90 o 
   2   3   8        1.89       -2.55      1.70 o 
   3   3   8        1.59        1.08      1.69 o 
   4   3   8       11.49       17.20      2.23 o 
   5   3   8       16.38       12.47      3.21 o 
   6   3   8       76.14       77.98      4.34 o 
   7   3   8      233.29      222.66      9.05 o 
   8   3   8       83.75       82.90      7.44 o 
   9   3   8       18.97       23.05      6.81 o 
 -12   4   8       77.79       77.14      9.41 o 
 -11   4   8       58.17       71.23      5.76 o 
 -10   4   8        0.20       -2.48      3.53 o 
  -9   4   8      335.37      399.08     13.20 o 
  -8   4   8       36.07       43.72      4.75 o 
  -7   4   8       19.09       11.72      2.39 o 
  -6   4   8      212.09      231.17     13.06 o 
  -5   4   8      334.05      312.86     25.98 o 
  -4   4   8      153.34      143.48      3.94 o 
  -3   4   8        4.87        6.68      1.75 o 
  -2   4   8       80.62       70.97      2.96 o 
  -1   4   8      198.24      182.52     13.14 o 
   0   4   8       92.41       74.95      3.67 o 
   1   4   8      110.47      109.39      4.19 o 
   2   4   8        6.02        7.61      2.13 o 
   3   4   8        4.99        2.26      3.43 o 
   4   4   8        5.62        1.93      3.98 o 
   5   4   8       35.88       31.07      3.83 o 
   6   4   8       74.45       83.64      4.75 o 
   7   4   8      106.91       98.25     13.98 o 
   8   4   8        8.80       10.33      4.00 o 
   9   4   8       77.56       85.41      5.74 o 
 -11   5   8       89.02       88.87     21.18 o 
 -10   5   8        0.50       -2.12      3.36 o 
  -9   5   8        8.05       10.26      3.67 o 
  -8   5   8       52.98       55.36      3.47 o 
  -7   5   8      321.10      312.83     21.80 o 
  -6   5   8      765.13      736.13     50.50 o 
  -5   5   8       76.17       87.09      3.48 o 
  -4   5   8       29.36       32.23      2.56 o 
  -3   5   8      124.45      125.85      3.91 o 
  -2   5   8      913.25      899.62     17.29 o 
  -1   5   8       30.14       27.81      2.48 o 
   0   5   8      113.74      108.04      4.28 o 
   1   5   8       12.32        8.81      2.39 o 
   2   5   8        4.49        8.13      2.20 o 
   3   5   8       13.97       12.89      3.17 o 
   4   5   8      573.94      494.85      8.84 o 
   5   5   8      176.67      166.37      4.64 o 
   6   5   8        2.11       -2.35      2.83 o 
   7   5   8      160.73      138.55     10.47 o 
   8   5   8       53.49       64.79      6.83 o 
   9   5   8        8.79       12.78      4.71 o 
 -11   6   8       10.92       16.40      4.65 o 
 -10   6   8      150.59      148.07     27.13 o 
  -9   6   8       75.73       64.50      9.33 o 
  -8   6   8       41.25       47.19      3.58 o 
  -7   6   8      281.09      283.65      6.05 o 
  -6   6   8        3.74        7.82      2.66 o 
  -5   6   8      308.19      312.86     18.77 o 
  -4   6   8      288.48      278.56      9.90 o 
  -3   6   8      337.57      316.74     21.04 o 
  -2   6   8       98.19       93.96      3.88 o 
  -1   6   8       25.33       28.92      2.56 o 
   0   6   8       27.78       24.45      3.03 o 
   1   6   8      106.67      109.14      4.59 o 
   2   6   8       28.15       32.25      3.34 o 
   3   6   8      230.70      202.11      6.01 o 
   4   6   8       67.30       61.41      5.69 o 
   5   6   8       12.83       11.07      2.45 o 
   6   6   8       75.88       73.87     13.41 o 
   7   6   8        0.60       -0.72      6.00 o 
   8   6   8       10.24        8.25      4.06 o 
   9   6   8      150.39      135.89     21.07 o 
 -11   7   8      133.64      159.47     13.54 o 
 -10   7   8       15.06       19.02      8.73 o 
  -9   7   8       89.76       97.53     14.16 o 
  -8   7   8      497.41      524.32     52.17 o 
  -7   7   8       16.79       23.32      2.85 o 
  -6   7   8      173.86      163.47     13.35 o 
  -5   7   8      676.47      597.33     10.23 o 
  -4   7   8      194.58      206.37      7.12 o 
  -3   7   8       90.77       89.02      3.64 o 
  -2   7   8      473.47      500.43      9.54 o 
  -1   7   8       33.62       42.94      2.98 o 
   0   7   8      602.16      539.05     11.77 o 
   1   7   8      577.97      553.29     19.41 o 
   2   7   8       22.09       12.25      2.68 o 
   3   7   8        2.51        8.21      2.55 o 
   4   7   8       35.18       42.76      3.94 o 
   5   7   8        3.74        6.46      2.50 o 
   6   7   8       27.95       34.44      7.93 o 
   7   7   8       38.42       49.69      5.18 o 
   8   7   8        5.12        4.05      4.23 o 
 -10   8   8       11.71       20.03      6.00 o 
  -9   8   8      134.11      144.24     34.64 o 
  -8   8   8        5.93       16.21      3.56 o 
  -7   8   8      343.56      333.98     19.44 o 
  -6   8   8      174.96      162.88      5.93 o 
  -5   8   8       11.36       17.21      3.59 o 
  -4   8   8      486.62      518.34     33.47 o 
  -3   8   8      799.20      816.68     29.06 o 
  -2   8   8      523.28      490.86      7.67 o 
  -1   8   8      103.34      116.44      3.98 o 
   0   8   8       14.00       12.31      2.82 o 
   1   8   8      170.77      153.25     11.54 o 
   2   8   8      149.51      120.33      8.26 o 
   3   8   8      103.11      106.22      6.21 o 
   4   8   8       62.85       73.54      4.59 o 
   5   8   8      107.66      107.79      4.29 o 
   6   8   8       18.94       32.59      4.49 o 
   7   8   8        0.23        0.46      3.50 o 
   8   8   8       79.95       77.35      5.68 o 
 -10   9   8       59.95       77.11      6.96 o 
  -9   9   8       84.45       85.65      7.95 o 
  -8   9   8       56.54       65.69      7.69 o 
  -7   9   8      108.45      117.52      5.71 o 
  -6   9   8      125.82      108.04      5.35 o 
  -5   9   8      122.84      133.97      5.66 o 
  -4   9   8       92.07       84.77      3.83 o 
  -3   9   8        0.20       -2.30      1.67 o 
  -2   9   8      245.33      261.85      7.21 o 
  -1   9   8      996.40      938.19     18.20 o 
   0   9   8      274.23      264.32      7.28 o 
   1   9   8       42.10       41.18      3.82 o 
   2   9   8      176.02      210.92      6.76 o 
   3   9   8       18.61       22.10      3.90 o 
   4   9   8      187.14      195.24      6.90 o 
   5   9   8       19.27       29.69      3.44 o 
   6   9   8        2.66        5.87      3.79 o 
   7   9   8      134.16      130.33      6.64 o 
  -9  10   8       97.26       82.42      8.37 o 
  -8  10   8        3.05       11.64      5.35 o 
  -7  10   8        1.74        2.53      3.48 o 
  -6  10   8      344.88      369.63     18.97 o 
  -5  10   8        4.06        2.77      2.59 o 
  -4  10   8       33.34       46.42      3.49 o 
  -3  10   8        1.39       -1.33      1.73 o 
  -2  10   8        4.27        2.05      2.38 o 
  -1  10   8      461.80      460.56     13.01 o 
   0  10   8      224.08      214.83      5.59 o 
   1  10   8       30.81       29.89      3.77 o 
   2  10   8      361.75      356.14      8.94 o 
   3  10   8      307.12      313.87     16.03 o 
   4  10   8      332.11      342.20      9.00 o 
   5  10   8       28.31       44.34      5.28 o 
   6  10   8      186.59      191.29     10.03 o 
  -8  11   8       24.07       34.92      7.33 o 
  -7  11   8        2.78        3.63      2.77 o 
  -6  11   8        2.93        2.48      2.62 o 
  -5  11   8      156.12      163.83      5.40 o 
  -4  11   8       21.62       18.80      2.90 o 
  -3  11   8       39.74       42.28      3.06 o 
  -2  11   8        1.12        1.21      2.22 o 
  -1  11   8       32.21       40.45      3.04 o 
   0  11   8       70.60       66.91      4.16 o 
   1  11   8       62.38       63.49      3.72 o 
   2  11   8      292.29      293.03      8.50 o 
   3  11   8      343.34      337.90     18.71 o 
   4  11   8       58.57       67.20      5.36 o 
   5  11   8      188.46      177.61      5.95 o 
  -7  12   8       46.84       51.91      5.60 o 
  -6  12   8       39.30       51.38      5.09 o 
  -5  12   8        7.16       12.91      3.25 o 
  -4  12   8        4.62        3.38      2.75 o 
  -3  12   8        7.14       14.34      2.61 o 
  -2  12   8       46.74       44.58      3.27 o 
  -1  12   8        5.46        8.70      3.04 o 
   0  12   8       39.84       39.15      3.56 o 
   1  12   8        0.37       -3.92      2.61 o 
   2  12   8       36.97       47.96      5.06 o 
   3  12   8       47.59       51.46      5.03 o 
   4  12   8       20.60       20.87      4.76 o 
  -5  13   8       47.31       58.72      4.35 o 
  -4  13   8        0.03        2.34      2.77 o 
  -3  13   8       62.27       70.80      3.73 o 
  -2  13   8       41.48       44.44      3.58 o 
  -1  13   8        7.85       14.69      2.78 o 
   0  13   8       11.21       17.45      3.27 o 
   1  13   8       25.88       36.69      5.98 o 
   2  13   8       39.43       50.71      9.85 o 
   3  13   8       10.05        7.67      4.27 o 
  -2  14   8        0.46       -2.95      2.57 o 
  -1  14   8      131.53      129.06      4.72 o 
 -12   1   9        0.02       11.94      4.68 o 
 -11   1   9        0.18       -3.60      3.82 o 
 -10   1   9      195.05      178.49     10.63 o 
  -9   1   9      188.53      178.87      6.83 o 
  -8   1   9      176.48      163.13      6.17 o 
  -7   1   9     1074.98      808.85     11.92 o 
  -6   1   9       12.66       10.63      2.86 o 
  -5   1   9        9.72        4.75      2.73 o 
  -4   1   9       34.53       29.21      3.10 o 
  -3   1   9       91.67       60.36      4.76 o 
  -2   1   9       30.66       38.27      2.94 o 
  -1   1   9      472.42      409.07     23.46 o 
   0   1   9       99.93       87.89      2.89 o 
   1   1   9        5.70        5.23      1.23 o 
   2   1   9      547.25      545.92     26.95 o 
   3   1   9      787.40      821.51     22.03 o 
   4   1   9      270.97      281.56     22.50 o 
   5   1   9        0.81       -3.70      3.79 o 
   6   1   9      127.27      106.14      5.10 o 
   7   1   9      332.70      280.05     14.97 o 
   8   1   9       66.88       77.45      5.36 o 
   9   1   9       13.25       27.04     11.93 o 
 -12   2   9       21.36       29.99      5.64 o 
 -11   2   9       24.93       32.17      4.85 o 
 -10   2   9       28.09       28.41      4.45 o 
  -9   2   9      109.07      101.47     15.00 o 
  -8   2   9        4.57       -0.37      2.95 o 
  -7   2   9        3.34        2.62      2.79 o 
  -6   2   9       89.95       50.59      3.76 o 
  -5   2   9     1102.01      997.55    119.19 o 
  -4   2   9       44.73       44.13      8.39 o 
  -3   2   9      567.41      591.00     13.04 o 
  -2   2   9     1678.09     1552.12     16.97 o 
  -1   2   9      956.59      802.05     41.78 o 
   0   2   9        0.26       -0.30      1.73 o 
   1   2   9      398.40      363.61      7.01 o 
   2   2   9     1150.01     1105.43     73.85 o 
   3   2   9       62.25       66.03      3.67 o 
   4   2   9      365.25      360.80     28.29 o 
   5   2   9       12.57       15.32      2.76 o 
   6   2   9       17.36       24.89      3.21 o 
   7   2   9       46.44       56.71      4.98 o 
   8   2   9      501.38      467.03     10.56 o 
   9   2   9        0.08       15.95      5.41 o 
 -11   3   9       55.94       68.10      5.76 o 
 -10   3   9       66.91       67.82      6.16 o 
  -9   3   9      161.05      145.36      7.19 o 
  -8   3   9      149.17      134.80     12.13 o 
  -7   3   9      589.46      528.24     56.56 o 
  -6   3   9       97.58      102.31      3.82 o 
  -5   3   9       21.46       32.55      4.37 o 
  -4   3   9     1928.05     1831.56     72.22 o 
  -3   3   9     1753.63     1597.04     96.82 o 
  -2   3   9      586.59      572.50     70.29 o 
  -1   3   9      635.64      656.04     35.54 o 
   0   3   9      807.38      891.02     55.40 o 
   1   3   9      444.75      420.92     36.46 o 
   2   3   9      483.09      505.52      8.49 o 
   3   3   9     1027.83     1086.89     33.28 o 
   4   3   9        0.37        1.49      2.10 o 
   5   3   9      230.70      246.22      6.87 o 
   6   3   9      113.26      101.59      4.15 o 
   7   3   9        0.11       -2.53      7.77 o 
   8   3   9       76.27       86.01      8.16 o 
   9   3   9      338.18      352.15     14.60 o 
 -11   4   9       68.82      104.70     16.21 o 
 -10   4   9       41.00       41.14     13.33 o 
  -9   4   9      134.74      119.49     10.21 o 
  -8   4   9      838.67      867.36     12.54 o 
  -7   4   9        0.56       -2.38      2.03 o 
  -6   4   9       28.07       25.43      2.70 o 
  -5   4   9      660.52      654.13     57.58 o 
  -4   4   9     1978.08     1949.67    105.18 o 
  -3   4   9       45.97       45.34      2.85 o 
  -2   4   9     1463.68     1463.71     36.26 o 
  -1   4   9       31.70       37.27      2.70 o 
   0   4   9      224.93      240.76      4.40 o 
   1   4   9      778.70      747.66     48.36 o 
   2   4   9       10.90        6.23      2.34 o 
   3   4   9       15.15       24.84      3.10 o 
   4   4   9      771.67      800.83     56.10 o 
   5   4   9       23.17       31.92      4.16 o 
   6   4   9       10.34       11.90      3.75 o 
   7   4   9      249.67      233.68      7.62 o 
   8   4   9       14.89       18.71      4.47 o 
 -11   5   9        9.90        6.97      4.58 o 
 -10   5   9      117.25      120.83     15.57 o 
  -9   5   9      330.62      382.14     13.46 o 
  -8   5   9      119.81      137.73     13.27 o 
  -7   5   9       70.01       79.92      3.82 o 
  -6   5   9      230.94      235.92     25.69 o 
  -5   5   9      241.23      248.51      5.44 o 
  -4   5   9      337.81      294.00     20.16 o 
  -3   5   9      284.55      294.43      8.73 o 
  -2   5   9       88.04       91.94      5.50 o 
  -1   5   9       19.21       10.64      2.17 o 
   0   5   9     1107.02     1214.74     15.98 o 
   1   5   9       24.19       23.60      3.03 o 
   2   5   9      140.42      160.16     12.21 o 
   3   5   9      606.26      598.99     10.04 o 
   4   5   9       30.29       39.24      3.71 o 
   5   5   9        0.03       -4.05      2.70 o 
   6   5   9      554.01      608.82     54.70 o 
   7   5   9        4.57        6.47      3.98 o 
   8   5   9      136.37      139.37      8.24 o 
 -11   6   9       13.99       12.47      4.63 o 
 -10   6   9      192.54      190.03     37.99 o 
  -9   6   9       58.85       61.48      5.37 o 
  -8   6   9       54.07       61.38      3.94 o 
  -7   6   9       76.72       91.28      4.07 o 
  -6   6   9        8.09        6.30      2.34 o 
  -5   6   9      172.31      162.75     17.20 o 
  -4   6   9        0.17       -3.23      2.15 o 
  -3   6   9      176.94      181.89      5.88 o 
  -2   6   9       75.89       77.87      6.60 o 
  -1   6   9      908.21      895.30     33.84 o 
   0   6   9      317.13      328.90      8.29 o 
   1   6   9      153.51      167.09      5.73 o 
   2   6   9      219.24      219.45      6.41 o 
   3   6   9       14.09       12.75      3.56 o 
   4   6   9      263.10      285.08      7.41 o 
   5   6   9        0.46        2.36      3.27 o 
   6   6   9       16.18       12.26     10.55 o 
   7   6   9      307.44      280.71     14.45 o 
   8   6   9       56.31       67.01      7.20 o 
 -10   7   9        2.40        9.44      4.41 o 
  -9   7   9        3.61        8.26      4.76 o 
  -8   7   9        4.48        1.83      2.76 o 
  -7   7   9      155.95      146.06      6.00 o 
  -6   7   9       95.12       89.52      4.79 o 
  -5   7   9       20.32       23.23      3.38 o 
  -4   7   9       21.40       29.33      3.47 o 
  -3   7   9      166.52      165.66     10.09 o 
  -2   7   9       58.15       54.62      3.23 o 
  -1   7   9      126.22      125.71      4.27 o 
   0   7   9       45.54       49.57      4.00 o 
   1   7   9       49.25       43.09      3.79 o 
   2   7   9      108.88       93.66      4.68 o 
   3   7   9      232.20      264.01     17.02 o 
   4   7   9       26.20       33.36      3.93 o 
   5   7   9      169.98      148.23      4.99 o 
   6   7   9       62.18       62.81      4.89 o 
   7   7   9      174.39      151.00      7.02 o 
 -10   8   9       63.90       84.01     11.23 o 
  -9   8   9        3.14        0.73      5.35 o 
  -8   8   9       34.34       42.45      4.37 o 
  -7   8   9      163.47      155.92     22.94 o 
  -6   8   9       88.41       84.70      4.85 o 
  -5   8   9        1.02       -3.75      2.70 o 
  -4   8   9      130.46      109.08     10.65 o 
  -3   8   9        0.42       -2.08      2.14 o 
  -2   8   9       14.36       20.79      2.76 o 
  -1   8   9       38.92       44.01      3.34 o 
   0   8   9       96.05       86.45      4.78 o 
   1   8   9       67.00       59.05      4.19 o 
   2   8   9       19.25       15.33      3.36 o 
   3   8   9       10.84        7.42      2.99 o 
   4   8   9      194.64      174.75      6.49 o 
   5   8   9       69.51       66.72      3.95 o 
   6   8   9       24.90       29.22      4.81 o 
   7   8   9       15.29       17.77      4.66 o 
  -9   9   9       55.52       64.03      8.42 o 
  -8   9   9       64.08       66.57      7.33 o 
  -7   9   9       20.41       15.28      4.02 o 
  -6   9   9       81.67       88.04      5.11 o 
  -5   9   9       56.62       61.84      4.65 o 
  -4   9   9        5.91       -1.05      2.91 o 
  -3   9   9       93.42       82.46      5.18 o 
  -2   9   9       14.56       10.61      2.47 o 
  -1   9   9       90.59       76.91      3.84 o 
   0   9   9      174.16      154.61      6.06 o 
   1   9   9        0.36       -0.07      2.70 o 
   2   9   9        2.15       -1.20      2.66 o 
   3   9   9        4.80       -0.78      2.79 o 
   4   9   9      109.47       94.26      5.42 o 
   5   9   9        0.34       -0.06      2.82 o 
   6   9   9       59.25       69.05      5.67 o 
  -8  10   9        6.37       -2.03      6.44 o 
  -7  10   9        0.01       -1.40      3.45 o 
  -6  10   9        2.69       -0.82      3.19 o 
  -5  10   9        2.53        9.60      4.47 o 
  -4  10   9       15.37       23.48      3.80 o 
  -3  10   9       29.54       17.69      3.04 o 
  -2  10   9      582.27      515.83     14.52 o 
  -1  10   9      117.97       99.59      4.39 o 
   0  10   9       63.41       62.29      9.02 o 
   1  10   9        1.66        4.40      5.17 o 
   2  10   9        0.88        0.90      3.01 o 
   3  10   9       71.15       70.02      4.92 o 
   4  10   9      107.39       94.03      5.56 o 
   5  10   9       21.01       21.20      3.57 o 
  -7  11   9       19.01       18.66      4.52 o 
  -6  11   9       34.44       47.74      5.05 o 
  -5  11   9        2.25        1.67      3.53 o 
  -4  11   9      174.72      172.19      7.15 o 
  -3  11   9        0.89        1.75      2.71 o 
  -2  11   9      166.21      145.78      5.22 o 
  -1  11   9      249.70      219.78      6.22 o 
   0  11   9       47.72       53.75      4.81 o 
   1  11   9      183.84      177.95      7.04 o 
   2  11   9        1.24        1.40      3.51 o 
   3  11   9      137.22      156.98      6.93 o 
   4  11   9        9.93        7.07      3.69 o 
  -6  12   9       25.13       40.30     11.90 o 
  -5  12   9      309.42      315.87     16.99 o 
  -4  12   9      114.07      123.02      6.35 o 
  -3  12   9        0.74       -0.31      2.82 o 
  -2  12   9       59.65       61.97      4.31 o 
  -1  12   9      390.46      338.72      7.76 o 
   0  12   9       72.17       68.30      5.11 o 
   1  12   9      112.28      108.90      6.06 o 
   2  12   9      166.54      160.37      7.23 o 
   3  12   9       35.92       42.56      5.04 o 
  -3  13   9      268.83      284.21      6.40 o 
  -2  13   9       10.17        9.42      2.80 o 
  -1  13   9       40.05       48.94      4.38 o 
   0  13   9      183.89      204.25      8.10 o 
 -11   0  10       19.66       21.67      7.43 o 
 -10   0  10       68.58       62.94      7.28 o 
  -9   0  10      117.92      109.34      8.26 o 
  -8   0  10      287.83      276.27     11.23 o 
  -7   0  10      283.42      207.20      9.46 o 
  -6   0  10        0.35       -4.52      4.00 o 
  -5   0  10      542.44      348.41     10.91 o 
  -4   0  10      284.16      249.98      9.25 o 
  -3   0  10      534.35      510.55     12.21 o 
  -2   0  10      195.74      157.00      6.96 o 
  -1   0  10      213.65      231.27      8.11 o 
   0   0  10      789.44      829.96     14.24 o 
   1   0  10     1471.07     1683.12     89.88 o 
   2   0  10      346.49      339.62     10.19 o 
   3   0  10      538.73      491.22     12.06 o 
   4   0  10      174.18      166.56      8.26 o 
   5   0  10      585.61      547.92     14.55 o 
   6   0  10       86.30       88.04      7.33 o 
   7   0  10       51.85       61.27      8.42 o 
   8   0  10        2.57        2.13      7.02 o 
 -11   1  10       37.05       52.60      5.82 o 
 -10   1  10       39.06       54.90      5.57 o 
  -9   1  10       39.80       52.60      5.07 o 
  -8   1  10      245.73      199.43      7.72 o 
  -7   1  10        0.28        1.34      3.48 o 
  -6   1  10        9.41        7.56      2.99 o 
  -5   1  10      676.38      452.81      8.73 o 
  -4   1  10      166.29      114.36     27.05 o 
  -3   1  10      148.57      119.45     22.50 o 
  -2   1  10      584.51      496.47     27.49 o 
  -1   1  10      743.01      715.58     86.74 o 
   0   1  10      133.02      134.04     10.87 o 
   1   1  10       36.63       46.28      2.69 o 
   2   1  10      286.55      309.06     18.89 o 
   3   1  10      200.74      211.77      5.52 o 
   4   1  10       48.88       55.09      5.51 o 
   5   1  10        4.75        2.11      4.63 o 
   6   1  10       94.07      100.07      5.28 o 
   7   1  10       27.30       32.45      5.31 o 
   8   1  10       29.09       47.27      6.13 o 
 -11   2  10       67.89       78.90      6.28 o 
 -10   2  10        2.83        1.98      3.77 o 
  -9   2  10       23.34       29.05      4.86 o 
  -8   2  10       45.21       44.45      8.04 o 
  -7   2  10       27.88       22.02      4.00 o 
  -6   2  10        0.41       -1.39      4.11 o 
  -5   2  10      450.44      427.78     35.99 o 
  -4   2  10      361.32      287.12     14.99 o 
  -3   2  10       16.40       13.39      2.24 o 
  -2   2  10      591.80      538.66     42.60 o 
  -1   2  10        0.01        1.33      1.80 o 
   0   2  10       26.49       33.61      2.65 o 
   1   2  10        5.35        9.76      2.04 o 
   2   2  10       40.57       37.52      3.47 o 
   3   2  10      385.09      375.06      7.70 o 
   4   2  10      252.47      232.85      6.47 o 
   5   2  10      180.93      185.17      6.40 o 
   6   2  10      227.61      197.56      6.95 o 
   7   2  10      124.30      115.89      8.16 o 
   8   2  10        8.46        0.31      7.07 o 
 -11   3  10        0.48        5.13      4.54 o 
 -10   3  10       28.77       23.55      4.71 o 
  -9   3  10       18.50       28.08      4.25 o 
  -8   3  10        6.56        4.83      2.76 o 
  -7   3  10        9.41        7.27      2.39 o 
  -6   3  10      426.81      417.85     38.28 o 
  -5   3  10        6.85        2.76      2.10 o 
  -4   3  10        6.31       14.64      2.46 o 
  -3   3  10      370.01      311.53     18.42 o 
  -2   3  10       91.58       88.85      5.04 o 
  -1   3  10      125.65      122.77      3.91 o 
   0   3  10      102.09       90.45      3.49 o 
   1   3  10      219.82      226.91     30.66 o 
   2   3  10       52.78       63.36      3.87 o 
   3   3  10       63.26       65.09      4.70 o 
   4   3  10       36.20       41.14      3.80 o 
   5   3  10      112.72      128.09     12.58 o 
   6   3  10       71.84       72.65      6.96 o 
   7   3  10       41.67       67.15      8.68 o 
   8   3  10       25.62       36.17      9.20 o 
 -11   4  10       17.49       31.94      6.47 o 
 -10   4  10      113.15      106.09     15.64 o 
  -9   4  10       41.89       52.59      4.73 o 
  -8   4  10       21.52       30.75      6.17 o 
  -7   4  10      103.76       87.27      8.84 o 
  -6   4  10        5.21        3.04      2.32 o 
  -5   4  10      255.88      228.06     22.96 o 
  -4   4  10       39.39       41.48      5.74 o 
  -3   4  10      192.72      165.71      5.75 o 
  -2   4  10      161.99      144.68     14.73 o 
  -1   4  10        3.17       -0.65      1.88 o 
   0   4  10      404.29      468.27     15.14 o 
   1   4  10      289.75      268.15     17.93 o 
   2   4  10       87.63       86.87      5.35 o 
   3   4  10        2.51       -1.18      2.64 o 
   4   4  10       16.43       25.20      6.78 o 
   5   4  10        9.19        6.03      3.49 o 
   6   4  10      192.61      186.25      7.05 o 
   7   4  10      111.57       99.15      5.72 o 
 -10   5  10       39.08       40.71      9.38 o 
  -9   5  10        1.26        3.04      4.34 o 
  -8   5  10        3.28        5.01      2.68 o 
  -7   5  10       13.61       16.64      3.04 o 
  -6   5  10      123.41      111.42      9.97 o 
  -5   5  10       24.42       18.31      3.36 o 
  -4   5  10       10.60        7.89      2.87 o 
  -3   5  10       19.23       17.89      3.12 o 
  -2   5  10      186.03      155.61      4.61 o 
  -1   5  10      171.19      166.61      8.25 o 
   0   5  10      358.92      340.15      6.50 o 
   1   5  10      198.61      185.90      6.12 o 
   2   5  10       58.73       52.24      4.10 o 
   3   5  10      145.99      144.62      5.64 o 
   4   5  10       14.06       11.35      5.69 o 
   5   5  10       43.06       48.53      5.12 o 
   6   5  10       78.83       75.51      8.00 o 
   7   5  10      120.39      122.36     10.58 o 
 -10   6  10        8.01       17.44      4.82 o 
  -9   6  10       60.31       71.37     15.72 o 
  -8   6  10        2.35       -0.57      2.95 o 
  -7   6  10       10.27        9.41      3.35 o 
  -6   6  10       25.83       28.93      5.98 o 
  -5   6  10       10.65       11.37      3.16 o 
  -4   6  10       25.53       32.56      3.76 o 
  -3   6  10      228.28      217.49     38.22 o 
  -2   6  10        3.06        5.33      2.31 o 
  -1   6  10        0.55       -1.16      2.05 o 
   0   6  10      611.57      588.24     12.12 o 
   1   6  10        3.41       -1.87      2.39 o 
   2   6  10       22.90       25.89      3.41 o 
   3   6  10      113.52      101.58      5.16 o 
   4   6  10        2.14        5.22      2.79 o 
   5   6  10       11.32        6.68      3.95 o 
   6   6  10      199.85      178.95      7.41 o 
   7   6  10       32.20       33.15      5.36 o 
  -9   7  10       19.58       19.44      6.50 o 
  -8   7  10       15.55       24.32      4.00 o 
  -7   7  10       11.18       16.98      3.72 o 
  -6   7  10        0.77        2.73      3.10 o 
  -5   7  10      253.95      236.28     16.58 o 
  -4   7  10      143.89      129.88      7.80 o 
  -3   7  10        2.17        0.98      3.20 o 
  -2   7  10      208.74      205.15      7.78 o 
  -1   7  10      186.11      188.33      5.69 o 
   0   7  10        3.13        2.38      1.90 o 
   1   7  10       14.36       13.74      3.23 o 
   2   7  10       67.52       64.89      7.69 o 
   3   7  10        4.27        3.09      2.95 o 
   4   7  10      173.84      172.60      6.49 o 
   5   7  10        9.99       12.10      3.95 o 
   6   7  10       64.94       71.44      7.93 o 
  -9   8  10       12.70        7.80      5.92 o 
  -8   8  10        0.02       -0.54      3.78 o 
  -7   8  10       90.92       83.16     12.68 o 
  -6   8  10      130.87      151.39     10.50 o 
  -5   8  10      127.50      133.20     17.46 o 
  -4   8  10      110.26      101.37      5.25 o 
  -3   8  10      178.25      175.62     21.05 o 
  -2   8  10       20.09       26.74      3.13 o 
  -1   8  10       30.00       39.96      3.42 o 
   0   8  10      205.70      187.36      5.49 o 
   1   8  10      111.02      111.57      5.85 o 
   2   8  10        1.92        1.71      2.79 o 
   3   8  10      345.79      321.44      8.76 o 
   4   8  10       36.50       37.36      4.61 o 
   5   8  10       10.99       17.62      4.45 o 
   6   8  10       82.69       71.04      8.08 o 
  -8   9  10      143.21      148.84     10.19 o 
  -7   9  10        1.34        6.38      3.41 o 
  -6   9  10        2.76        4.25      4.47 o 
  -5   9  10      144.38      150.09      6.55 o 
  -4   9  10       91.82       96.06      5.38 o 
  -3   9  10        2.32       -3.40      2.34 o 
  -2   9  10      378.57      359.92      7.51 o 
  -1   9  10       44.69       55.86      3.77 o 
   0   9  10       19.57       26.74      6.57 o 
   1   9  10       26.29       25.57      4.31 o 
   2   9  10      265.30      283.29      8.36 o 
   3   9  10        1.29        0.08      2.98 o 
   4   9  10       86.38       98.78      5.75 o 
   5   9  10       25.81       33.38      7.28 o 
  -7  10  10       19.26       31.39      4.66 o 
  -6  10  10       28.62       30.33      4.30 o 
  -5  10  10       35.75       52.33      5.14 o 
  -4  10  10       42.49       40.61      4.59 o 
  -3  10  10        2.72        1.28      3.27 o 
  -2  10  10      507.43      468.58     23.85 o 
  -1  10  10      194.92      177.03      5.72 o 
   0  10  10        5.49        9.09      2.77 o 
   1  10  10       45.66       53.60      5.03 o 
   2  10  10       14.02       22.67      4.00 o 
   3  10  10       93.87      115.84      6.17 o 
   4  10  10        8.46       10.87      4.24 o 
  -6  11  10       26.87       25.87      4.87 o 
  -5  11  10        7.61        6.11      3.77 o 
  -4  11  10        8.12       10.61      3.66 o 
  -3  11  10       10.98        8.92      3.03 o 
  -2  11  10      133.63      112.25      5.07 o 
  -1  11  10      297.12      281.64     14.43 o 
   0  11  10      242.27      248.00      5.93 o 
   1  11  10        3.03        6.18      3.58 o 
   2  11  10       16.58       34.21      4.79 o 
   3  11  10        6.03        6.03      3.74 o 
  -4  12  10       11.73        7.22      5.98 o 
  -3  12  10        4.03        1.56      4.68 o 
  -2  12  10        1.26        3.34      3.34 o 
  -1  12  10      140.68      128.83      5.43 o 
   0  12  10       46.94       53.87      4.56 o 
 -10   1  11       27.59       21.37      4.97 o 
  -9   1  11      131.78      122.72     16.06 o 
  -8   1  11       35.35       37.80      4.99 o 
  -7   1  11       26.44       16.70      6.24 o 
  -6   1  11       10.05       12.94      3.38 o 
  -5   1  11        1.10       -3.86      2.57 o 
  -4   1  11        4.55       -1.40      2.65 o 
  -3   1  11       72.17       70.98      4.24 o 
  -2   1  11      319.10      317.44      7.20 o 
  -1   1  11       19.92       28.77      3.37 o 
   0   1  11       15.92       17.19      2.75 o 
   1   1  11      160.10      140.77      4.19 o 
   2   1  11      282.05      288.02     10.19 o 
   3   1  11       99.63      124.05      7.22 o 
   4   1  11       42.45       62.00      6.08 o 
   5   1  11        5.11       18.13      6.29 o 
   6   1  11       14.35       15.52      5.27 o 
   7   1  11       29.83       21.23      5.21 o 
 -10   2  11       34.52       51.99     14.24 o 
  -9   2  11      170.92      203.35     11.78 o 
  -8   2  11      180.46      166.97      6.50 o 
  -7   2  11        5.48        6.69      2.67 o 
  -6   2  11      142.14      130.39     16.76 o 
  -5   2  11       18.98       24.41      2.90 o 
  -4   2  11      279.58      246.30     21.70 o 
  -3   2  11      489.34      452.86     43.34 o 
  -2   2  11      389.76      393.27     15.64 o 
  -1   2  11       68.73       63.03      3.91 o 
   0   2  11      410.09      462.39      9.98 o 
   1   2  11       11.10       16.29      2.43 o 
   2   2  11       59.82       61.65      3.18 o 
   3   2  11      164.46      168.15      5.84 o 
   5   2  11       43.08       51.76      6.29 o 
   6   2  11       51.77       70.47      8.94 o 
   7   2  11        3.44       12.32      6.86 o 
 -10   3  11       69.98       83.97      6.52 o 
  -9   3  11        0.68        1.44      4.53 o 
  -8   3  11      230.19      244.84     26.96 o 
  -7   3  11       39.45       42.45      4.06 o 
  -6   3  11       83.71       75.39      6.77 o 
  -5   3  11      782.69      689.11     30.57 o 
  -4   3  11       66.87       72.37      5.92 o 
  -3   3  11      267.08      244.57     35.55 o 
  -2   3  11       74.40       50.70      4.24 o 
  -1   3  11       58.99       51.20      3.26 o 
   0   3  11      176.16      164.03      7.54 o 
   1   3  11      352.07      366.64     11.43 o 
   2   3  11       16.14       17.92      3.21 o 
   3   3  11      544.35      513.78      9.66 o 
   4   3  11       23.74       25.15      5.04 o 
   5   3  11       86.32       91.26      7.74 o 
   6   3  11       12.10       24.01      6.96 o 
   7   3  11      131.66      165.73     10.45 o 
 -10   4  11      378.70      378.74     41.32 o 
  -9   4  11        6.79        8.51      3.28 o 
  -8   4  11        0.62        3.25      2.85 o 
  -7   4  11       12.55       13.80      3.02 o 
  -6   4  11       30.57       36.79      3.74 o 
  -5   4  11      366.83      344.15     12.06 o 
  -4   4  11      128.41      125.14      7.17 o 
  -3   4  11        6.09        3.57      2.66 o 
  -2   4  11      327.85      305.94     25.21 o 
  -1   4  11     1359.21     1302.60     77.24 o 
   0   4  11      274.65      283.39     11.64 o 
   1   4  11       67.88       82.72      3.80 o 
   2   4  11      763.63      799.77     17.31 o 
   3   4  11      308.11      324.50     13.95 o 
   4   4  11        2.08        2.86      4.00 o 
   5   4  11      197.70      166.37      6.80 o 
   6   4  11        0.57        3.07      6.18 o 
  -9   5  11      137.26      154.71     19.69 o 
  -8   5  11        9.60        8.24      3.45 o 
  -7   5  11        9.52        7.37      3.78 o 
  -6   5  11       94.23       91.67     10.08 o 
  -5   5  11       76.91       97.82     16.03 o 
  -4   5  11       80.02       78.71      4.83 o 
  -3   5  11      896.08      822.24     70.08 o 
  -2   5  11      317.03      290.30     21.31 o 
  -1   5  11       35.76       35.52      3.48 o 
   0   5  11      864.16      825.77     17.78 o 
   1   5  11      190.99      213.82      4.86 o 
   2   5  11      161.84      166.79      6.52 o 
   3   5  11      449.54      450.64     16.63 o 
   4   5  11      383.03      399.86     13.20 o 
   5   5  11       10.12       16.77      6.63 o 
   6   5  11      150.54      163.44      7.17 o 
  -9   6  11       36.06       32.59      7.07 o 
  -8   6  11      109.79      102.84     18.48 o 
  -7   6  11      238.36      225.64     21.05 o 
  -6   6  11       45.87       64.53     11.93 o 
  -5   6  11       69.92       68.41      4.96 o 
  -4   6  11      328.70      319.33      8.63 o 
  -3   6  11       54.16       57.83      6.26 o 
  -2   6  11       29.29       41.65      3.49 o 
  -1   6  11      155.63      158.88      7.02 o 
   0   6  11       62.88       66.47      3.70 o 
   1   6  11      295.70      305.59     22.61 o 
   2   6  11      163.11      194.76     12.06 o 
   3   6  11      215.73      226.12      9.35 o 
   4   6  11      152.43      158.99     22.84 o 
   5   6  11      304.75      337.37     10.26 o 
   6   6  11      229.62      199.48      8.68 o 
  -8   7  11      138.86      135.74     22.19 o 
  -7   7  11        8.13        4.54      3.71 o 
  -6   7  11      180.20      187.51      9.64 o 
  -5   7  11      147.26      150.65      7.56 o 
  -4   7  11       46.52       51.75      4.70 o 
  -3   7  11       30.35       33.57      4.15 o 
  -2   7  11      253.98      252.71      6.33 o 
  -1   7  11        3.79        1.69      2.44 o 
   0   7  11       64.52       67.92      6.22 o 
   1   7  11      127.43      137.22      6.04 o 
   2   7  11        4.73        2.55      4.57 o 
   3   7  11       48.36       51.84      4.72 o 
   4   7  11       39.93       52.65      5.15 o 
   5   7  11       12.25       14.83      4.21 o 
  -8   8  11       26.62       41.81      5.16 o 
  -7   8  11       81.79       88.16      5.78 o 
  -6   8  11       22.27       22.21      4.15 o 
  -5   8  11       68.07       82.95      5.33 o 
  -4   8  11       90.62       92.64     11.36 o 
  -3   8  11       82.28       89.29      6.76 o 
  -2   8  11        8.42        8.22      2.76 o 
  -1   8  11       86.02       97.25      4.44 o 
   0   8  11       10.28        9.16      2.82 o 
   1   8  11       52.44       53.03      4.87 o 
   2   8  11       36.10       51.03      4.60 o 
   3   8  11        8.60       12.16      3.84 o 
   4   8  11        0.70        7.20      4.39 o 
  -7   9  11        0.01       -0.13      3.86 o 
  -6   9  11       21.13       31.73      5.33 o 
  -5   9  11        0.52       -1.94      3.34 o 
  -4   9  11       20.12       20.50      3.96 o 
  -3   9  11       32.61       27.97      4.13 o 
  -2   9  11       20.26       25.08      3.74 o 
  -1   9  11        0.90        0.28      2.64 o 
   0   9  11        8.60        6.63      3.96 o 
   1   9  11        0.17       -0.25      3.20 o 
   2   9  11       33.32       46.37      4.83 o 
   3   9  11       37.49       52.26      5.18 o 
  -5  10  11      190.21      198.14     16.76 o 
  -4  10  11       86.47       80.70     11.54 o 
  -3  10  11        2.22        9.10      3.89 o 
  -2  10  11       56.54       52.88      4.31 o 
  -1  10  11        3.66        2.72      3.09 o 
   0  10  11      100.77       97.06      4.83 o 
   1  10  11        0.84       -4.29      3.87 o 
   2  10  11      151.43      144.27      6.91 o 
  -3  11  11      258.66      272.52     12.45 o 
  -2  11  11       67.58       62.30      4.45 o 
  -1  11  11       53.51       56.59      6.71 o 
   0  11  11       53.53       75.67      4.64 o 
  -9   0  12        0.45        1.51      6.03 o 
  -8   0  12       21.31       25.10      6.34 o 
  -7   0  12        9.83        3.74      5.98 o 
  -6   0  12      138.68      113.81      8.16 o 
  -5   0  12      177.38      128.05      8.00 o 
  -4   0  12      144.81      127.79      7.85 o 
  -3   0  12      405.62      326.94     11.17 o 
  -2   0  12      185.97      158.61      7.95 o 
   0   0  12        4.71        3.07      3.85 o 
   1   0  12       89.46      108.41      7.33 o 
   2   0  12      294.56      321.75     11.23 o 
   4   0  12        2.85        1.97      5.72 o 
   5   0  12        3.76       -0.52      5.77 o 
   6   0  12      100.17      108.62      8.78 o 
  -9   1  12      144.62      176.88      7.66 o 
  -8   1  12       74.81       72.38      5.53 o 
  -7   1  12       34.98       27.20      9.80 o 
  -6   1  12      110.58       91.88     10.50 o 
  -5   1  12        9.59        8.84      3.64 o 
  -4   1  12      124.73      105.25      8.99 o 
  -3   1  12        1.22       -2.31      2.88 o 
  -2   1  12      140.65      133.36     22.40 o 
  -1   1  12       40.23       50.96      3.97 o 
   0   1  12      168.72      170.93      8.73 o 
   1   1  12      111.13      114.59      7.54 o 
   2   1  12      250.68      252.79      7.20 o 
   4   1  12      102.83      106.61     15.41 o 
   5   1  12        0.05        9.91      4.76 o 
   6   1  12       75.45       88.45      8.32 o 
  -9   2  12       12.84       15.83      3.57 o 
  -8   2  12      222.55      225.89     18.58 o 
  -7   2  12       17.25       23.40      3.49 o 
  -6   2  12        8.33       11.41      3.40 o 
  -5   2  12      157.88      138.84     13.25 o 
  -4   2  12        0.26        0.70      2.64 o 
  -3   2  12       28.43       30.56      3.89 o 
  -2   2  12        1.75        2.06      2.77 o 
  -1   2  12      182.22      212.22     12.78 o 
   0   2  12      624.35      610.93     14.14 o 
   1   2  12       10.82       10.01      2.56 o 
   2   2  12       48.97       63.14      6.18 o 
   3   2  12       98.56       98.22      7.02 o 
   5   2  12       69.08       71.20      7.64 o 
   6   2  12        2.26       21.36      7.07 o 
  -9   3  12       13.58       11.82      6.03 o 
  -8   3  12       21.38       27.09      7.78 o 
  -7   3  12      100.05       91.11      9.59 o 
  -6   3  12        0.46        2.92      2.53 o 
  -5   3  12       28.46       21.59      3.89 o 
  -4   3  12      125.43      102.74     20.71 o 
  -3   3  12        7.70        4.55      2.88 o 
  -2   3  12       73.14       77.01      4.73 o 
  -1   3  12      575.49      580.82     19.18 o 
   0   3  12       36.62       41.90      3.49 o 
   1   3  12      146.06      160.48     10.60 o 
   2   3  12       19.88       26.71      3.07 o 
   3   3  12       28.14       39.81      5.98 o 
   5   3  12       16.70       25.67      7.48 o 
  -9   4  12        0.19        4.37      3.47 o 
  -8   4  12       29.13       34.27      4.16 o 
  -7   4  12        0.30        0.41      3.39 o 
  -6   4  12       10.44       13.40      3.92 o 
  -5   4  12       34.40       49.19      6.13 o 
  -4   4  12       54.33       42.70      4.86 o 
  -3   4  12        5.83        4.95      4.03 o 
  -2   4  12      106.03      107.22     11.12 o 
  -1   4  12        3.60        4.55      2.58 o 
   0   4  12        0.03        0.72      2.42 o 
   1   4  12        0.01        4.75      2.66 o 
   2   4  12       18.95       19.67      3.05 o 
   3   4  12        3.53       13.02      3.67 o 
   4   4  12       18.97       20.79      5.61 o 
   5   4  12        1.74        0.26      6.13 o 
  -8   5  12       28.88       32.81      4.59 o 
  -7   5  12        0.03       -3.66      3.77 o 
  -6   5  12       61.98       67.52      9.43 o 
  -5   5  12      131.08      129.40     21.23 o 
  -4   5  12        0.97       -1.22      2.92 o 
  -3   5  12       50.48       43.00      4.44 o 
  -2   5  12       36.79       47.86      4.45 o 
  -1   5  12        2.36        5.54      2.76 o 
   0   5  12       22.84       19.22      3.29 o 
   1   5  12       75.14       68.53      3.83 o 
   2   5  12       42.37       38.99      4.69 o 
   3   5  12        9.33       19.11      4.04 o 
   4   5  12       10.68       13.25      5.46 o 
   5   5  12       10.22        6.25      4.35 o 
  -8   6  12        1.74        4.89      4.13 o 
  -7   6  12        2.54       -1.43      3.48 o 
  -6   6  12        4.41        4.75      5.15 o 
  -5   6  12       59.50       67.69      5.13 o 
  -4   6  12       90.81       92.31      5.68 o 
  -3   6  12       69.51       66.95      6.31 o 
  -2   6  12       90.93       88.38      5.40 o 
  -1   6  12        1.27        4.06      4.10 o 
   0   6  12       93.24      105.64      4.60 o 
   1   6  12      147.04      154.26      6.96 o 
   2   6  12      204.46      199.35     20.84 o 
   3   6  12       59.31       72.13      9.51 o 
   4   6  12       53.55       58.83      7.80 o 
  -7   7  12       20.42       28.53      4.51 o 
  -6   7  12        5.76        8.80      3.80 o 
  -5   7  12        1.23        2.16      3.24 o 
  -4   7  12      146.92      153.00      6.88 o 
  -3   7  12        0.03       -0.74      3.07 o 
  -2   7  12      230.76      239.94     13.78 o 
  -1   7  12      270.64      308.62     10.88 o 
   0   7  12      126.67      138.79      7.70 o 
   1   7  12       20.26       22.96      3.40 o 
   2   7  12      194.44      204.44      7.77 o 
   3   7  12      360.59      375.59     17.96 o 
  -6   8  12       21.13       23.14      4.74 o 
  -5   8  12      185.38      204.98      7.86 o 
  -4   8  12       14.94       26.92      4.52 o 
  -3   8  12       92.85       76.37      5.27 o 
  -2   8  12       74.59       75.63      4.35 o 
  -1   8  12        9.55       12.55      3.11 o 
   0   8  12       53.07       57.59      4.27 o 
   1   8  12      130.87      143.69     10.30 o 
   2   8  12       38.42       61.44      5.58 o 
  -5   9  12       14.54       16.78      4.37 o 
  -4   9  12       47.38       59.23      5.66 o 
  -3   9  12      174.07      222.77     19.38 o 
  -2   9  12       33.24       42.09      5.08 o 
  -1   9  12       89.94       94.06      4.91 o 
   0   9  12       37.44       38.07      4.08 o 
   1   9  12        4.23        4.22      4.48 o 
  -8   1  13        2.48        2.92      4.68 o 
  -7   1  13       18.06       11.49      4.34 o 
  -6   1  13       14.14       20.07      4.43 o 
  -5   1  13      148.96      115.48      8.16 o 
  -4   1  13        2.22       -3.01      2.89 o 
  -3   1  13      176.86      178.89     15.44 o 
  -2   1  13        1.23        2.26      2.97 o 
  -1   1  13      117.76      134.34      8.26 o 
   0   1  13        5.59       -6.16      4.11 o 
   1   1  13      170.07      182.86      6.65 o 
   2   1  13      120.11      126.21      5.70 o 
   4   1  13       35.49       60.86      9.04 o 
  -8   2  13       10.02       13.01      3.65 o 
  -7   2  13       11.55        9.56      5.05 o 
  -6   2  13      302.44      364.99     13.56 o 
  -5   2  13        5.80        7.28      3.55 o 
  -4   2  13       69.81       80.27      5.14 o 
  -3   2  13       87.88       94.54      5.40 o 
  -2   2  13       74.33       68.62      4.70 o 
  -1   2  13       22.71       30.93      6.57 o 
   0   2  13      368.74      377.25     13.30 o 
   1   2  13        0.77       -5.77      3.85 o 
   2   2  13       83.82       93.03      7.69 o 
  -8   3  13       80.71       98.44      6.88 o 
  -7   3  13      128.99      118.60      7.33 o 
  -6   3  13        3.94        4.38      5.04 o 
  -5   3  13      112.50      148.35     11.28 o 
  -4   3  13       61.93       66.77      5.01 o 
  -3   3  13       43.41       49.15      4.60 o 
  -2   3  13       42.00       50.05      5.87 o 
  -1   3  13       46.67       54.21      4.50 o 
   0   3  13      105.05      128.67      8.09 o 
   1   3  13      171.03      203.13      7.15 o 
   2   3  13      179.38      201.59     10.55 o 
  -7   4  13        7.81       11.16      4.14 o 
  -6   4  13      175.74      186.47      8.89 o 
  -5   4  13        1.50        3.14      3.80 o 
  -4   4  13       13.16       14.85      3.80 o 
  -3   4  13      171.00      151.67     14.55 o 
  -2   4  13        0.29        1.03      3.10 o 
  -1   4  13      144.14      167.04      6.74 o 
   0   4  13      125.71      140.45      5.17 o 
   1   4  13        3.68        4.04      2.87 o 
   2   4  13      245.79      282.81     15.25 o 
   3   4  13      263.20      310.31     12.32 o 
  -7   5  13       16.82       15.26      4.50 o 
  -6   5  13        0.78       -2.03      5.12 o 
  -5   5  13      306.28      288.00     29.62 o 
  -4   5  13        0.86        2.28      3.27 o 
  -3   5  13        3.07       -1.27      3.90 o 
  -2   5  13      454.77      427.05     22.58 o 
  -1   5  13       49.31       60.35      5.35 o 
   0   5  13       13.26       20.02      3.51 o 
   1   5  13      192.51      247.94     11.90 o 
   2   5  13      474.64      482.12      8.90 o 
   3   5  13       11.39       16.15      4.22 o 
  -6   6  13      188.67      197.22     29.29 o 
  -5   6  13        0.01       -6.03      7.80 o 
  -4   6  13      276.83      281.62      9.02 o 
  -3   6  13       83.57       82.79      5.66 o 
  -2   6  13       54.14       56.04      4.93 o 
  -1   6  13      166.21      141.55      5.35 o 
   0   6  13      118.86      123.57      5.24 o 
   1   6  13      246.43      272.00     19.85 o 
   2   6  13       57.85       72.32      4.61 o 
  -5   7  13       43.68       47.08      5.40 o 
  -4   7  13       74.83       71.05      5.70 o 
  -3   7  13       40.42       48.42      5.27 o 
  -2   7  13       67.85       75.22      5.34 o 
  -1   7  13      109.52      108.80      7.48 o 
   0   7  13        0.13       -2.27      2.91 o 
   1   7  13       10.91       16.18      3.45 o 
  -3   8  13       45.43       39.99      5.25 o 
  -2   8  13       35.71       41.40      5.05 o 
  -1   8  13        0.00        0.56      3.09 o 
  -6   0  14       31.15       30.30      7.02 o 
  -2   0  14      142.27      138.24      8.99 o 
  -1   0  14      960.09     1067.20     22.61 o 
   0   0  14      162.41      174.52      9.87 o 
   1   0  14        2.69       -4.63      4.57 o 
  -6   1  14      165.86      167.54     25.80 o 
  -5   1  14       27.34       48.53     10.76 o 
  -4   1  14       40.23       39.26      4.75 o 
  -3   1  14       24.01       30.19      5.82 o 
  -2   1  14        1.07       -0.47      3.90 o 
  -1   1  14        6.59        0.21      4.42 o 
   0   1  14      191.33      209.29     11.82 o 
   1   1  14        4.69        9.34      3.54 o 
   2   1  14       66.73       88.09      8.00 o 
  -6   2  14        5.62        8.58      4.11 o 
  -5   2  14        5.59        4.72      3.91 o 
  -4   2  14        6.93        6.73      7.22 o 
  -3   2  14        4.21        7.83      5.17 o 
  -2   2  14      175.82      179.65      7.16 o 
  -1   2  14       20.47       17.77      5.92 o 
   0   2  14       31.24       46.31      7.22 o 
   1   2  14      185.84      191.82     10.19 o 
   2   2  14      190.11      200.40     10.86 o 
  -6   3  14        0.99        7.08      4.42 o 
  -5   3  14        0.21        0.45      7.30 o 
  -4   3  14      104.86      121.58     20.61 o 
  -3   3  14       33.02       40.42      4.65 o 
  -2   3  14        0.03        3.32      3.87 o 
  -1   3  14      120.71      122.03      7.77 o 
   0   3  14       31.04       38.72      6.70 o 
   1   3  14        0.15        7.02      4.94 o 
   2   3  14        1.01       11.85      5.77 o 
  -5   4  14       23.26       29.39      4.96 o 
  -4   4  14        0.43       -0.64      3.65 o 
  -3   4  14        5.45       10.50      4.01 o 
  -2   4  14       20.80       29.57      4.65 o 
  -1   4  14       40.79       48.37      4.92 o 
   0   4  14        2.51        1.93      3.80 o 
   1   4  14        6.00        7.17      5.15 o 
  -4   5  14       21.74       38.26      5.07 o 
  -3   5  14       20.75       28.31      4.73 o 
  -2   5  14       47.40       41.97      8.50 o 
  -1   5  14        1.15        1.36      4.23 o 
   0   5  14       57.96       68.48      4.51 o 
                                                 
